# Supplementary material for: Dual-Specificity Phosphatase 14 Regulates Zebrafish Hair Cell Formation Through Activation of p38 Signaling Pathway
Source: Front Cell Neurosci. 2022 Mar 23;16:840143. doi: 10.3389/fncel.2022.840143 (PMC8984152; doi:10.3389/fncel.2022.840143)
Supplement: Supplementary Table 2 — Differentially expressed genes obtained based on transcriptome sequencing. [file Table_1.XLSX]

## Sheet: different expression genes
id	FPKM_sample1	FPKM_sample2	log2FoldChange	test_stat	p_value	padj	Regulation	GeneID	Chr	Start	End	Strand	GeneSymbol	Description	GO_BP	GO_CC	GO_MF	KO
ENSDART00000000392	6.291	0.711988	-3.14336	-11.2886	5e-05	0.000205425	Down	ENSDARG00000000380	14	24708158	24736897	-	pde6a	phosphodiesterase 6A%2C cGMP-specific%2C rod%2C alpha [Source:ZFIN%3BAcc:ZDB-GENE-030616-42]	GO:0007165:signal transduction;	-	GO:0004112:cyclic-nucleotide phosphodiesterase activity;GO:0004114:3',5'-cyclic-nucleotide phosphodiesterase activity;GO:0004115:3',5'-cyclic-AMP phosphodiesterase activity;GO:0004117:calmodulin-dependent cyclic-nucleotide phosphodiesterase activity;GO:0004118:cGMP-stimulated cyclic-nucleotide phosphodiesterase activity;GO:0004119:cGMP-inhibited cyclic-nucleotide phosphodiesterase activity;GO:000…	K08718
ENSDART00000000948	8.25658	2.17364	-1.92543	-9.29261	5e-05	0.000205425	Down	ENSDARG00000024032	17	28726698	28732677	-	coch	coagulation factor C homolog%2C cochlin (Limulus polyphemus) [Source:ZFIN%3BAcc:ZDB-GENE-030616-403]	GO:0007605:sensory perception of sound;GO:0042742:defense response to bacterium;GO:0045089:positive regulation of innate immune response;	GO:0031012:extracellular matrix;	-	-
ENSDART00000001313	1.10196	0.507014	-1.11997	-2.71177	5e-05	0.000205425	Down	ENSDARG00000001154	8	43946514	44008408	-	rimbp2	RIMS binding protein 2 [Source:ZFIN%3BAcc:ZDB-GENE-040724-96]	-	-	-	K17591
ENSDART00000001331	10.1566	3.87706	-1.38938	-5.69504	5e-05	0.000205425	Down	ENSDARG00000001169	19	7254688	7260769	+	hsd17b8	hydroxysteroid (17-beta) dehydrogenase 8 [Source:ZFIN%3BAcc:ZDB-GENE-010110-1]	-	-	GO:0016491:oxidoreductase activity;	K13370
ENSDART00000001678	1.5789	3.78223	1.26032	6.42795	5e-05	0.000205425	Ups	ENSDARG00000001452	13	24541031	24549186	+	adam8a	ADAM metallopeptidase domain 8a [Source:ZFIN%3BAcc:ZDB-GENE-030616-622]	GO:0006508:proteolysis;GO:0007229:integrin-mediated signaling pathway;	GO:0016020:membrane;GO:0016021:integral component of membrane;	GO:0002020:protease binding;GO:0004222:metalloendopeptidase activity;GO:0008237:metallopeptidase activity;	K06540
ENSDART00000001804	3.18151	7.06632	1.15125	2.07614	0.0006	0.00213767	Ups	ENSDARG00000001558	19	7072047	7081678	+	kifc1	kinesin family member C1 [Source:ZFIN%3BAcc:ZDB-GENE-000208-21]	GO:0007018:microtubule-based movement;	GO:0005871:kinesin complex;GO:0005874:microtubule;	GO:0000166:nucleotide binding;GO:0003777:microtubule motor activity;GO:0005524:ATP binding;GO:0008017:microtubule binding;GO:0016887:ATPase activity;	-
ENSDART00000002046	1398.8	28.1127	-5.63683	-50.5881	5e-05	0.000205425	Down	ENSDARG00000097008	6	41184333	41186287	+	opn1mw1	opsin 1 (cone pigments)%2C medium-wave-sensitive%2C 1 [Source:ZFIN%3BAcc:ZDB-GENE-990604-42]	GO:0007165:signal transduction;GO:0007186:G protein-coupled receptor signaling pathway;GO:0007601:visual perception;GO:0007602:phototransduction;GO:0018298:protein-chromophore linkage;GO:0050896:response to stimulus;GO:0071482:cellular response to light stimulus;	GO:0001750:photoreceptor outer segment;GO:0005887:integral component of plasma membrane;GO:0016020:membrane;GO:0016021:integral component of membrane;	GO:0004871:obsolete signal transducer activity;GO:0004930:G protein-coupled receptor activity;GO:0008020:G protein-coupled photoreceptor activity;GO:0009881:photoreceptor activity;	-
ENSDART00000002075	8.29964	2.03055	-2.03118	-8.32766	5e-05	0.000205425	Down	ENSDARG00000008491	7	29907103	29917716	+	RDH13 (1 of many)	si:ch211-107o10.3 [Source:ZFIN%3BAcc:ZDB-GENE-030131-4716]	-	GO:0016020:membrane;GO:0016021:integral component of membrane;	GO:0016491:oxidoreductase activity;	-
ENSDART00000002217	6.5059	3.00148	-1.11607	-4.02674	5e-05	0.000205425	Down	ENSDARG00000013134	17	39926164	39933597	-	CABZ01071407.1	-	-	-	-	K17343
ENSDART00000002221	1.36741	0.467456	-1.54854	-3.50115	5e-05	0.000205425	Down	ENSDARG00000027620	5	25521240	25530374	+	bco2l	beta-carotene 15%2C 15-dioxygenase 2%2C like [Source:ZFIN%3BAcc:ZDB-GENE-010509-1]	GO:0055114:oxidation-reduction process;GO:1902176:negative regulation of oxidative stress-induced intrinsic apoptotic signaling pathway;	GO:0005739:mitochondrion;	GO:0010437:9,10 (9', 10')-carotenoid-cleaving dioxygenase activity;GO:0016491:oxidoreductase activity;GO:0016702:oxidoreductase activity, acting on single donors with incorporation of molecular oxygen, incorporation of two atoms of oxygen;GO:0051213:dioxygenase activity;	-
ENSDART00000002233	0.978261	0.159272	-2.61872	-2.37086	0.0049	0.0145543	Down	ENSDARG00000016923	12	4518789	4541804	+	si:dkey-94f20.4	si:dkey-94f20.4 [Source:ZFIN%3BAcc:ZDB-GENE-121214-276]	GO:0007186:G protein-coupled receptor signaling pathway;	GO:0005737:cytoplasm;GO:0005886:plasma membrane;	GO:0001965:G-protein alpha-subunit binding;GO:0005085:guanyl-nucleotide exchange factor activity;GO:0005096:GTPase activator activity;	-
ENSDART00000002242	0.890683	2.66927	1.58346	3.81897	5e-05	0.000205425	Ups	ENSDARG00000095751	20	1377738	1385482	+	zgc:77778	zgc:77778 [Source:ZFIN%3BAcc:ZDB-GENE-040426-2281]	GO:0001889:liver development;GO:0007275:multicellular organism development;GO:0055123:digestive system development;	GO:0005576:extracellular region;GO:0005615:extracellular space;	GO:0003674:molecular_function;	-
ENSDART00000003008	27.0058	10.4752	-1.36628	-13.5003	5e-05	0.000205425	Down	ENSDARG00000027419	6	3667114	3701292	+	gad1b	glutamate decarboxylase 1b [Source:ZFIN%3BAcc:ZDB-GENE-030909-3]	GO:0009449:gamma-aminobutyric acid biosynthetic process;GO:0019752:carboxylic acid metabolic process;GO:0042136:neurotransmitter biosynthetic process;	-	GO:0003824:catalytic activity;GO:0004351:glutamate decarboxylase activity;GO:0016829:lyase activity;GO:0016831:carboxy-lyase activity;GO:0030170:pyridoxal phosphate binding;	K01580
ENSDART00000003040	7.66277	1.15357	-2.73176	-7.10962	5e-05	0.000205425	Down	ENSDARG00000003523	14	16039350	16046554	+	itln3	intelectin 3 [Source:ZFIN%3BAcc:ZDB-GENE-090527-4]	-	-	-	-
ENSDART00000003339	0.364943	0.776155	1.08867	2.89603	5e-05	0.000205425	Ups	ENSDARG00000074081	12	38519347	38539130	+	DNAI2 (1 of many)	dynein axonemal intermediate chain 2 [Source:HGNC Symbol%3BAcc:HGNC:18744]	-	-	-	K11143
ENSDART00000003514	6.15455	1.61873	-1.92679	-5.94122	5e-05	0.000205425	Down	ENSDARG00000011929	5	22764321	22774139	-	plp1b	proteolipid protein 1b [Source:ZFIN%3BAcc:ZDB-GENE-030710-6]	-	GO:0016020:membrane;GO:0016021:integral component of membrane;	-	-
ENSDART00000003612	2.18983	0.581348	-1.91334	-4.54234	5e-05	0.000205425	Down	ENSDARG00000005800	7	66615795	66635429	-	ampd3a	adenosine monophosphate deaminase 3a [Source:ZFIN%3BAcc:ZDB-GENE-110407-2]	GO:0009168:purine ribonucleoside monophosphate biosynthetic process;GO:0032264:IMP salvage;	-	GO:0003876:AMP deaminase activity;GO:0019239:deaminase activity;	K01490
ENSDART00000003646	1.01973	2.92307	1.51929	3.98638	5e-05	0.000205425	Ups	ENSDARG00000014358	11	22952865	22966343	-	optc	opticin [Source:ZFIN%3BAcc:ZDB-GENE-030131-1798]	GO:0035385:Roundabout signaling pathway;GO:0048846:axon extension involved in axon guidance;GO:0050770:regulation of axonogenesis;	GO:0005615:extracellular space;	GO:0008201:heparin binding;GO:0048495:Roundabout binding;	K08127
ENSDART00000003670	77.6846	32.7	-1.24834	-15.1589	5e-05	0.000205425	Down	ENSDARG00000038694	2	37106905	37116328	-	REEP6 (1 of many)	zgc:101744 [Source:ZFIN%3BAcc:ZDB-GENE-050320-111]	GO:0008150:biological_process;	GO:0016020:membrane;GO:0016021:integral component of membrane;	-	K17279
ENSDART00000003706	13.0907	2.79929	-2.22541	-8.61034	5e-05	0.000205425	Down	ENSDARG00000009160	13	41967911	42180182	-	kmo	kynurenine 3-monooxygenase [Source:ZFIN%3BAcc:ZDB-GENE-030424-4]	GO:0001878:response to yeast;GO:0006569:tryptophan catabolic process;GO:0019363:pyridine nucleotide biosynthetic process;GO:0019674:NAD metabolic process;GO:0019805:quinolinate biosynthetic process;GO:0034354:'de novo' NAD biosynthetic process from tryptophan;GO:0043420:anthranilate metabolic process;GO:0044550:secondary metabolite biosynthetic process;GO:0055114:oxidation-reduction process;GO:00…	GO:0005739:mitochondrion;GO:0005741:mitochondrial outer membrane;GO:0016020:membrane;GO:0016021:integral component of membrane;	GO:0004497:monooxygenase activity;GO:0004502:kynurenine 3-monooxygenase activity;GO:0016174:NAD(P)H oxidase activity;GO:0016491:oxidoreductase activity;GO:0050660:flavin adenine dinucleotide binding;GO:0071949:FAD binding;	K00486
ENSDART00000003716	6.27982	2.49363	-1.33247	-5.76761	5e-05	0.000205425	Down	ENSDARG00000055644	6	39100861	39107944	+	prss60.2	protease%2C serine%2C 60.2 [Source:ZFIN%3BAcc:ZDB-GENE-050320-109]	GO:0006508:proteolysis;GO:0006955:immune response;	GO:0005575:cellular_component;	GO:0004252:serine-type endopeptidase activity;GO:0005044:scavenger receptor activity;GO:0008233:peptidase activity;GO:0008236:serine-type peptidase activity;GO:0016787:hydrolase activity;GO:0030247:polysaccharide binding;	-
ENSDART00000003954	3.57097	0.9717	-1.87773	-4.52987	5e-05	0.000205425	Down	ENSDARG00000018530	8	37432946	37445411	+	mapkapk2b	mitogen-activated protein kinase-activated protein kinase 2b [Source:ZFIN%3BAcc:ZDB-GENE-071018-1]	GO:0000165:MAPK cascade;GO:0006468:protein phosphorylation;GO:0006954:inflammatory response;GO:0016310:phosphorylation;GO:0018105:peptidyl-serine phosphorylation;GO:0035924:cellular response to vascular endothelial growth factor stimulus;GO:0046777:protein autophosphorylation;GO:0048010:vascular endothelial growth factor receptor signaling pathway;	GO:0005634:nucleus;GO:0005737:cytoplasm;	GO:0000166:nucleotide binding;GO:0004672:protein kinase activity;GO:0004674:protein serine/threonine kinase activity;GO:0004683:calmodulin-dependent protein kinase activity;GO:0004871:obsolete signal transducer activity;GO:0005516:calmodulin binding;GO:0005524:ATP binding;GO:0009931:calcium-dependent protein serine/threonine kinase activity;GO:0016301:kinase activity;GO:0016740:transferase activi…	-
ENSDART00000004071	2.92052	7.67498	1.39394	3.89349	5e-05	0.000205425	Ups	ENSDARG00000008333	2	129176	133115	-	znfl2a	zinc finger-like gene 2a [Source:ZFIN%3BAcc:ZDB-GENE-030828-7]	-	-	GO:0003676:nucleic acid binding;GO:0046872:metal ion binding;	-
ENSDART00000004341	9.39285	1.89792	-2.30714	-6.49349	5e-05	0.000205425	Down	ENSDARG00000039832	13	705018	710792	+	gsta.2	glutathione S-transferase%2C alpha tandem duplicate 2 [Source:ZFIN%3BAcc:ZDB-GENE-070822-30]	GO:0008152:metabolic process;	GO:0005575:cellular_component;	GO:0004364:glutathione transferase activity;GO:0016740:transferase activity;	K00799
ENSDART00000004533	28.6066	12.8781	-1.15143	-11.7303	5e-05	0.000205425	Down	ENSDARG00000007480	2	2316199	2331029	-	rpe65a	retinal pigment epithelium-specific protein 65a [Source:ZFIN%3BAcc:ZDB-GENE-040426-1717]	GO:0007601:visual perception;GO:0050896:response to stimulus;GO:0055114:oxidation-reduction process;	GO:0005737:cytoplasm;GO:0005886:plasma membrane;GO:0016020:membrane;	GO:0016702:oxidoreductase activity, acting on single donors with incorporation of molecular oxygen, incorporation of two atoms of oxygen;GO:0016787:hydrolase activity;GO:0046872:metal ion binding;GO:0052884:all-trans-retinyl-palmitate hydrolase, 11-cis retinol forming activity;GO:0052885:all-trans-retinyl-ester hydrolase, 11-cis retinol forming activity;	-
ENSDART00000004716	1.14305	3.47993	1.60617	3.92287	5e-05	0.000205425	Ups	ENSDARG00000019763	6	8119583	8125379	-	acp5a	acid phosphatase 5a%2C tartrate resistant [Source:ZFIN%3BAcc:ZDB-GENE-040426-2864]	-	GO:0016020:membrane;GO:0016021:integral component of membrane;	GO:0003993:acid phosphatase activity;GO:0016787:hydrolase activity;	K14379
ENSDART00000004842	9.01155	2.83587	-1.66798	-6.26983	5e-05	0.000205425	Down	ENSDARG00000009844	20	43216387	43221333	+	dusp23a	dual specificity phosphatase 23a [Source:ZFIN%3BAcc:ZDB-GENE-030131-2554]	GO:0006470:protein dephosphorylation;GO:0016311:dephosphorylation;	GO:0005634:nucleus;GO:0005737:cytoplasm;	GO:0004722:protein serine/threonine phosphatase activity;GO:0004725:protein tyrosine phosphatase activity;GO:0008138:protein tyrosine/serine/threonine phosphatase activity;GO:0016791:phosphatase activity;	K14165
ENSDART00000005217	114.242	46.1967	-1.30623	-26.6284	5e-05	0.000205425	Down	ENSDARG00000021059	11	241309	250756	-	alas1	aminolevulinate%2C delta-%2C synthase 1 [Source:ZFIN%3BAcc:ZDB-GENE-001229-2]	GO:0006778:porphyrin-containing compound metabolic process;GO:0006782:protoporphyrinogen IX biosynthetic process;GO:0006783:heme biosynthetic process;GO:0008152:metabolic process;GO:0009058:biosynthetic process;GO:0033014:tetrapyrrole biosynthetic process;	GO:0005739:mitochondrion;GO:0005759:mitochondrial matrix;	GO:0003824:catalytic activity;GO:0003870:5-aminolevulinate synthase activity;GO:0016740:transferase activity;GO:0016746:transferase activity, transferring acyl groups;GO:0030170:pyridoxal phosphate binding;	K00643
ENSDART00000005473	25.5876	12.4156	-1.04329	-7.90115	5e-05	0.000205425	Down	ENSDARG00000013292	20	27494578	27497478	+	tmem179	transmembrane protein 179 [Source:ZFIN%3BAcc:ZDB-GENE-040808-25]	GO:0008150:biological_process;	GO:0016020:membrane;GO:0016021:integral component of membrane;	GO:0003674:molecular_function;	-
ENSDART00000005585	0.602954	1.42267	1.23848	1.58807	0.01515	0.0396388	Ups	ENSDARG00000093546	4	75094274	75112223	+	ms4a17a.2	membrane-spanning 4-domains%2C subfamily A%2C member 17a.2 [Source:ZFIN%3BAcc:ZDB-GENE-070705-367]	-	-	-	-
ENSDART00000005638	10.393	3.2183	-1.69124	-15.5776	5e-05	0.000205425	Down	ENSDARG00000056036	5	28373111	28402105	+	stxbp1b	syntaxin binding protein 1b [Source:ZFIN%3BAcc:ZDB-GENE-060531-166]	GO:0006904:vesicle docking involved in exocytosis;GO:0016192:vesicle-mediated transport;	-	-	-
ENSDART00000005877	4.91614	0.361542	-3.76529	-6.28234	5e-05	0.000205425	Down	ENSDARG00000030915	25	18351786	18357616	-	cpa1	carboxypeptidase A1 (pancreatic) [Source:ZFIN%3BAcc:ZDB-GENE-050522-438]	GO:0006508:proteolysis;	GO:0005615:extracellular space;	GO:0004180:carboxypeptidase activity;GO:0004181:metallocarboxypeptidase activity;GO:0008233:peptidase activity;GO:0008237:metallopeptidase activity;GO:0008270:zinc ion binding;GO:0016787:hydrolase activity;GO:0046872:metal ion binding;	-
ENSDART00000005895	27.5256	2.76666	-3.31456	-18.3816	5e-05	0.000205425	Down	ENSDARG00000018263	1	9270378	9280654	+	pdia2	protein disulfide isomerase family A%2C member 2 [Source:ZFIN%3BAcc:ZDB-GENE-040426-705]	GO:0006457:protein folding;GO:0034976:response to endoplasmic reticulum stress;GO:0045454:cell redox homeostasis;GO:1902175:regulation of oxidative stress-induced intrinsic apoptotic signaling pathway;	GO:0005783:endoplasmic reticulum;	GO:0003756:protein disulfide isomerase activity;GO:0016853:isomerase activity;GO:0031545:peptidyl-proline 4-dioxygenase activity;	K09581
ENSDART00000006120	0.796279	0.321876	-1.30677	-3.85262	5e-05	0.000205425	Down	ENSDARG00000003250	23	29830058	29886287	-	pik3cd	phosphatidylinositol-4%2C5-bisphosphate 3-kinase%2C catalytic subunit delta [Source:ZFIN%3BAcc:ZDB-GENE-040426-1128]	GO:0016310:phosphorylation;GO:0046854:phosphatidylinositol phosphorylation;GO:0048015:phosphatidylinositol-mediated signaling;GO:0048696:regulation of collateral sprouting in absence of injury;	GO:0005886:plasma membrane;GO:0005942:phosphatidylinositol 3-kinase complex;	GO:0016301:kinase activity;GO:0016303:1-phosphatidylinositol-3-kinase activity;GO:0016740:transferase activity;GO:0035005:1-phosphatidylinositol-4-phosphate 3-kinase activity;	K00922
ENSDART00000006474	4.95284	1.44599	-1.7762	-6.83796	5e-05	0.000205425	Down	ENSDARG00000058103	5	22011547	22040351	-	glra4b	glycine receptor%2C alpha 4b [Source:ZFIN%3BAcc:ZDB-GENE-020402-2]	GO:0006810:transport;GO:0006811:ion transport;GO:0007218:neuropeptide signaling pathway;GO:0043200:response to amino acid;GO:0060012:synaptic transmission, glycinergic;	GO:0005886:plasma membrane;GO:0005887:integral component of plasma membrane;GO:0016020:membrane;GO:0016021:integral component of membrane;	GO:0005230:extracellular ligand-gated ion channel activity;GO:0016594:glycine binding;GO:0016934:extracellularly glycine-gated chloride channel activity;GO:0022824:transmitter-gated ion channel activity;	K05271
ENSDART00000006538	3.77276	8.03784	1.09119	5.68802	5e-05	0.000205425	Ups	ENSDARG00000030703	1	50277467	50286158	+	otx1a	orthodenticle homeobox 1a [Source:ZFIN%3BAcc:ZDB-GENE-980526-27]	GO:0003406:retinal pigment epithelium development;GO:0006355:regulation of transcription, DNA-templated;GO:0007275:multicellular organism development;GO:0021549:cerebellum development;GO:0030901:midbrain development;GO:0030902:hindbrain development;GO:0030917:midbrain-hindbrain boundary development;	GO:0005634:nucleus;	GO:0003677:DNA binding;GO:0003700:DNA-binding transcription factor activity;GO:0043565:sequence-specific DNA binding;	K09326
ENSDART00000007202	7.87324	2.88709	-1.44734	-2.43198	5e-05	0.000205425	Down	ENSDARG00000012632	12	48761791	48767912	+	zgc:92749	zgc:92749 [Source:ZFIN%3BAcc:ZDB-GENE-040718-309]	GO:0006629:lipid metabolic process;GO:0006631:fatty acid metabolic process;GO:0006633:fatty acid biosynthetic process;GO:0019367:fatty acid elongation, saturated fatty acid;GO:0030148:sphingolipid biosynthetic process;GO:0034625:fatty acid elongation, monounsaturated fatty acid;GO:0034626:fatty acid elongation, polyunsaturated fatty acid;GO:0042761:very long-chain fatty acid biosynthetic process;	GO:0005783:endoplasmic reticulum;GO:0016020:membrane;GO:0016021:integral component of membrane;GO:0030176:integral component of endoplasmic reticulum membrane;	GO:0009922:fatty acid elongase activity;GO:0016740:transferase activity;GO:0102336:3-oxo-arachidoyl-CoA synthase activity;GO:0102337:3-oxo-cerotoyl-CoA synthase activity;GO:0102338:3-oxo-lignoceronyl-CoA synthase activity;	-
ENSDART00000007577	2.63125	6.0128	1.19229	5.54457	5e-05	0.000205425	Ups	ENSDARG00000010145	10	3323409	3332058	-	tor4aa	torsin family 4%2C member Aa [Source:ZFIN%3BAcc:ZDB-GENE-050417-9]	-	GO:0016020:membrane;GO:0016021:integral component of membrane;	GO:0000166:nucleotide binding;GO:0005524:ATP binding;	-
ENSDART00000007770	1.82063	4.07584	1.16266	4.21836	5e-05	0.000205425	Ups	ENSDARG00000018611	1	30799422	30801521	-	lbx1b	ladybird homeobox 1b [Source:ZFIN%3BAcc:ZDB-GENE-050309-27]	GO:0006355:regulation of transcription, DNA-templated;	GO:0005634:nucleus;	GO:0003677:DNA binding;GO:0043565:sequence-specific DNA binding;	-
ENSDART00000007856	12.4723	5.19299	-1.26409	-7.5693	5e-05	0.000205425	Down	ENSDARG00000001976	18	25667067	25759104	+	fkbp16	FK506 binding protein 16 [Source:ZFIN%3BAcc:ZDB-GENE-050208-116]	GO:0006457:protein folding;	GO:0016020:membrane;GO:0016021:integral component of membrane;	-	K09574
ENSDART00000007997	30.9464	14.9239	-1.05215	-9.68061	5e-05	0.000205425	Down	ENSDARG00000004687	24	20180893	20188041	+	acaa1	acetyl-CoA acyltransferase 1 [Source:ZFIN%3BAcc:ZDB-GENE-040704-48]	GO:0006635:fatty acid beta-oxidation;GO:0008152:metabolic process;	GO:0005777:peroxisome;	GO:0003824:catalytic activity;GO:0003988:acetyl-CoA C-acyltransferase activity;GO:0016740:transferase activity;GO:0016746:transferase activity, transferring acyl groups;GO:0016747:transferase activity, transferring acyl groups other than amino-acyl groups;	K07513
ENSDART00000008058	1.00558	0.462298	-1.12114	-1.77878	0.00595	0.0173249	Down	ENSDARG00000011855	8	48976998	49032455	+	aak1a	AP2 associated kinase 1a [Source:ZFIN%3BAcc:ZDB-GENE-081105-101]	GO:0006468:protein phosphorylation;GO:0030500:regulation of bone mineralization;	GO:0005634:nucleus;	GO:0004672:protein kinase activity;GO:0004674:protein serine/threonine kinase activity;GO:0005524:ATP binding;GO:0019208:phosphatase regulator activity;	-
ENSDART00000008287	143.222	54.6879	-1.38896	-26.7524	5e-05	0.000205425	Down	ENSDARG00000005423	13	31262742	31267537	-	pgam1a	phosphoglycerate mutase 1a [Source:ZFIN%3BAcc:ZDB-GENE-030131-1827]	GO:0006094:gluconeogenesis;GO:0006096:glycolytic process;GO:0008152:metabolic process;GO:0043456:regulation of pentose-phosphate shunt;	GO:0005829:cytosol;	GO:0003824:catalytic activity;GO:0004082:bisphosphoglycerate mutase activity;GO:0004619:phosphoglycerate mutase activity;GO:0016853:isomerase activity;GO:0016868:intramolecular transferase activity, phosphotransferases;GO:0046538:2,3-bisphosphoglycerate-dependent phosphoglycerate mutase activity;	K01834
ENSDART00000008590	12.6955	5.22638	-1.28043	-9.66634	5e-05	0.000205425	Down	ENSDARG00000013056	20	27150433	27187053	-	itpk1a	inositol-tetrakisphosphate 1-kinase a [Source:ZFIN%3BAcc:ZDB-GENE-040426-1953]	GO:0016310:phosphorylation;GO:0032957:inositol trisphosphate metabolic process;	GO:0005622:intracellular;	GO:0000166:nucleotide binding;GO:0000287:magnesium ion binding;GO:0005524:ATP binding;GO:0016301:kinase activity;GO:0016740:transferase activity;GO:0016853:isomerase activity;GO:0046872:metal ion binding;GO:0047325:inositol tetrakisphosphate 1-kinase activity;GO:0052725:inositol-1,3,4-trisphosphate 6-kinase activity;GO:0052726:inositol-1,3,4-trisphosphate 5-kinase activity;	K00913
ENSDART00000008594	8.12303	3.73842	-1.11959	-7.14191	5e-05	0.000205425	Down	ENSDARG00000020758	11	30266472	30283922	+	tmem178	transmembrane protein 178 [Source:ZFIN%3BAcc:ZDB-GENE-060929-756]	GO:0045671:negative regulation of osteoclast differentiation;	GO:0005783:endoplasmic reticulum;GO:0005789:endoplasmic reticulum membrane;GO:0016020:membrane;GO:0016021:integral component of membrane;	GO:0003674:molecular_function;	-
ENSDART00000008994	4.4294	9.72541	1.13465	7.1845	5e-05	0.000205425	Ups	ENSDARG00000010591	5	18881703	18896366	-	foxn4	forkhead box N4 [Source:ZFIN%3BAcc:ZDB-GENE-990415-277]	GO:0001947:heart looping;GO:0003170:heart valve development;GO:0006351:transcription, DNA-templated;GO:0006355:regulation of transcription, DNA-templated;GO:0007275:multicellular organism development;GO:0007399:nervous system development;GO:0008016:regulation of heart contraction;GO:0010842:retina layer formation;GO:0030154:cell differentiation;GO:0035881:amacrine cell differentiation;GO:0036302:…	GO:0005634:nucleus;	GO:0001158:enhancer sequence-specific DNA binding;GO:0003677:DNA binding;GO:0003682:chromatin binding;GO:0003700:DNA-binding transcription factor activity;GO:0043565:sequence-specific DNA binding;	K09407
ENSDART00000009271	1.46226	0.398067	-1.87712	-2.08917	0.004	0.0121336	Down	ENSDARG00000005004	25	34970049	34992118	-	slc5a12	solute carrier family 5 (sodium/monocarboxylate cotransporter)%2C member 12 [Source:ZFIN%3BAcc:ZDB-GENE-040426-1343]	GO:0006810:transport;GO:0006811:ion transport;GO:0006814:sodium ion transport;GO:0055085:transmembrane transport;	GO:0005887:integral component of plasma membrane;GO:0016020:membrane;GO:0016021:integral component of membrane;	GO:0005215:transporter activity;GO:0015129:lactate transmembrane transporter activity;GO:0015293:symporter activity;GO:0015355:secondary active monocarboxylate transmembrane transporter activity;	K14388
ENSDART00000009326	1.2632	0.518206	-1.28548	-2.3851	0.00055	0.00197337	Down	ENSDARG00000006894	2	30895331	30903034	+	oprk1	opioid receptor%2C kappa 1 [Source:ZFIN%3BAcc:ZDB-GENE-030729-1]	GO:0007165:signal transduction;GO:0007186:G protein-coupled receptor signaling pathway;GO:0007187:G protein-coupled receptor signaling pathway, coupled to cyclic nucleotide second messenger;GO:0007218:neuropeptide signaling pathway;GO:0007268:chemical synaptic transmission;GO:0019233:sensory perception of pain;	GO:0005887:integral component of plasma membrane;GO:0016020:membrane;GO:0016021:integral component of membrane;GO:0043005:neuron projection;	GO:0004871:obsolete signal transducer activity;GO:0004930:G protein-coupled receptor activity;GO:0004985:opioid receptor activity;GO:0038048:dynorphin receptor activity;GO:0042277:peptide binding;GO:0042923:neuropeptide binding;	K04214
ENSDART00000009337	475.263	204.672	-1.21541	-25.8356	5e-05	0.000205425	Down	ENSDARG00000022456	23	22729926	22751447	+	eno1a	enolase 1a%2C (alpha) [Source:ZFIN%3BAcc:ZDB-GENE-030131-6048]	GO:0006096:glycolytic process;	GO:0000015:phosphopyruvate hydratase complex;	GO:0000287:magnesium ion binding;GO:0004634:phosphopyruvate hydratase activity;	K01689
ENSDART00000009569	2.88091	0.544447	-2.40366	-8.1331	5e-05	0.000205425	Down	ENSDARG00000078187	8	37251924	37358658	-	slc12a5b	solute carrier family 12 (potassium/chloride transporter)%2C member 5b [Source:ZFIN%3BAcc:ZDB-GENE-080707-1]	GO:0006810:transport;GO:0006811:ion transport;GO:0007268:chemical synaptic transmission;GO:0048919:posterior lateral line neuromast development;GO:0055085:transmembrane transport;GO:0060041:retina development in camera-type eye;	GO:0016020:membrane;GO:0016021:integral component of membrane;	GO:0005215:transporter activity;GO:0015377:cation:chloride symporter activity;GO:0015379:potassium:chloride symporter activity;	-
ENSDART00000009653	0.680533	0.255778	-1.41177	-1.71561	0.0086	0.0240152	Down	ENSDARG00000017108	4	73112163	73113644	+	KCNA1 (1 of many)	potassium voltage-gated channel subfamily A member 1 [Source:HGNC Symbol%3BAcc:HGNC:6218]	-	-	-	-
ENSDART00000009777	4.24855	2.05971	-1.04453	-4.99817	5e-05	0.000205425	Down	ENSDARG00000011066	1	37698138	37818921	-	glra3	glycine receptor%2C alpha 3 [Source:ZFIN%3BAcc:ZDB-GENE-020402-1]	GO:0006810:transport;GO:0006811:ion transport;GO:0007218:neuropeptide signaling pathway;GO:0043200:response to amino acid;GO:0060012:synaptic transmission, glycinergic;	GO:0005886:plasma membrane;GO:0005887:integral component of plasma membrane;GO:0016020:membrane;GO:0016021:integral component of membrane;GO:0030054:cell junction;GO:0045202:synapse;	GO:0005230:extracellular ligand-gated ion channel activity;GO:0016594:glycine binding;GO:0016934:extracellularly glycine-gated chloride channel activity;GO:0022824:transmitter-gated ion channel activity;	K05195
ENSDART00000010052	13.2917	6.55977	-1.01881	-5.1153	5e-05	0.000205425	Down	ENSDARG00000007409	13	30441722	30445349	+	ppifa	peptidylprolyl isomerase Fa [Source:ZFIN%3BAcc:ZDB-GENE-040912-52]	GO:0000413:protein peptidyl-prolyl isomerization;GO:0006457:protein folding;	-	GO:0003755:peptidyl-prolyl cis-trans isomerase activity;GO:0016853:isomerase activity;	K09565
ENSDART00000010068	6.00622	1.71404	-1.80906	-6.81092	5e-05	0.000205425	Down	ENSDARG00000006811	12	15159554	15166784	-	sult1st6	sulfotransferase family 1%2C cytosolic sulfotransferase 6 [Source:ZFIN%3BAcc:ZDB-GENE-040718-343]	-	GO:0005575:cellular_component;	GO:0001517:N-acetylglucosamine 6-O-sulfotransferase activity;GO:0001537:N-acetylgalactosamine 4-O-sulfotransferase activity;GO:0004304:estrone sulfotransferase activity;GO:0004394:heparan sulfate 2-O-sulfotransferase activity;GO:0008146:sulfotransferase activity;GO:0016232:HNK-1 sulfotransferase activity;GO:0016740:transferase activity;GO:0017095:heparan sulfate 6-O-sulfotransferase activity;GO:0…	K01025
ENSDART00000010119	0.639545	0.266259	-1.26421	-1.95417	0.0065	0.0187492	Down	ENSDARG00000006838	23	16094861	16122802	-	eef1a2	eukaryotic translation elongation factor 1 alpha 2 [Source:ZFIN%3BAcc:ZDB-GENE-040718-64]	GO:0006412:translation;GO:0006414:translational elongation;	GO:0005622:intracellular;GO:0005737:cytoplasm;	GO:0000166:nucleotide binding;GO:0003746:translation elongation factor activity;GO:0003924:GTPase activity;GO:0005525:GTP binding;	K03231
ENSDART00000010199	4.83761	2.16247	-1.16162	-2.44813	5e-05	0.000205425	Down	ENSDARG00000013813	5	25482281	25493792	-	fam219ab	family with sequence similarity 219%2C member Ab [Source:ZFIN%3BAcc:ZDB-GENE-050522-213]	-	-	-	-
ENSDART00000010246	6.9784	1.16702	-2.58006	-6.69754	5e-05	0.000205425	Down	ENSDARG00000006220	9	9998614	10006527	-	ugt1ab	UDP glucuronosyltransferase 1 family a%2C b [Source:ZFIN%3BAcc:ZDB-GENE-040426-2762]	GO:0008152:metabolic process;	GO:0016020:membrane;GO:0016021:integral component of membrane;	GO:0015020:glucuronosyltransferase activity;GO:0016740:transferase activity;GO:0016757:transferase activity, transferring glycosyl groups;GO:0016758:transferase activity, transferring hexosyl groups;	K00699
ENSDART00000010270	1.49516	3.028	1.01807	3.70997	5e-05	0.000205425	Ups	ENSDARG00000008263	23	18176737	18188547	+	mfsd4b	major facilitator superfamily domain containing 4b [Source:ZFIN%3BAcc:ZDB-GENE-060810-38]	GO:0055085:transmembrane transport;	GO:0016020:membrane;GO:0016021:integral component of membrane;	GO:0005355:glucose transmembrane transporter activity;	-
ENSDART00000010373	257.693	89.034	-1.53322	-36.8962	5e-05	0.000205425	Down	ENSDARG00000023082	19	5408167	5416298	-	krt1-19d	keratin%2C type 1%2C gene 19d [Source:ZFIN%3BAcc:ZDB-GENE-060316-1]	-	GO:0005882:intermediate filament;	GO:0005198:structural molecule activity;	-
ENSDART00000010378	2.08806	0.323535	-2.69017	-7.39393	5e-05	0.000205425	Down	ENSDARG00000006892	9	3727829	3895145	-	myo3b	myosin IIIB [Source:ZFIN%3BAcc:ZDB-GENE-070706-2]	GO:0006468:protein phosphorylation;	GO:0016459:myosin complex;	GO:0000166:nucleotide binding;GO:0003774:motor activity;GO:0003779:actin binding;GO:0004672:protein kinase activity;GO:0005524:ATP binding;	K08834
ENSDART00000010452	15.1294	7.08729	-1.09405	-3.49495	5e-05	0.000205425	Down	ENSDARG00000041599	18	17439463	17472602	+	zgc:91860	zgc:91860 [Source:ZFIN%3BAcc:ZDB-GENE-040704-34]	GO:0008150:biological_process;	GO:0005575:cellular_component;	GO:0003674:molecular_function;	-
ENSDART00000010496	24.1968	1.79057	-3.75633	-9.02451	5e-05	0.000205425	Down	ENSDARG00000014805	17	15597639	15603811	-	fhl5	four and a half LIM domains 5 [Source:ZFIN%3BAcc:ZDB-GENE-040822-3]	-	GO:0005575:cellular_component;	GO:0008270:zinc ion binding;GO:0046872:metal ion binding;	K14380
ENSDART00000010537	23.8487	64.6962	1.43977	18.3641	5e-05	0.000205425	Ups	ENSDARG00000010312	22	38220813	38246841	+	cp	ceruloplasmin [Source:ZFIN%3BAcc:ZDB-GENE-010522-1]	GO:0055114:oxidation-reduction process;	GO:0005634:nucleus;GO:0005737:cytoplasm;	GO:0005507:copper ion binding;GO:0016491:oxidoreductase activity;GO:0046872:metal ion binding;	K13624
ENSDART00000010580	19.887	6.39589	-1.63661	-12.9025	5e-05	0.000205425	Down	ENSDARG00000016623	19	25298622	25305004	+	si:ch211-195b13.1	si:ch211-195b13.1 [Source:ZFIN%3BAcc:ZDB-GENE-030131-7626]	GO:0001558:regulation of cell growth;GO:0006468:protein phosphorylation;GO:0006883:cellular sodium ion homeostasis;GO:0010765:positive regulation of sodium ion transport;GO:0016310:phosphorylation;GO:0018105:peptidyl-serine phosphorylation;GO:0032411:positive regulation of transporter activity;GO:0035556:intracellular signal transduction;GO:0042127:regulation of cell proliferation;GO:0042981:regu…	GO:0005634:nucleus;GO:0005737:cytoplasm;	GO:0000166:nucleotide binding;GO:0004672:protein kinase activity;GO:0004674:protein serine/threonine kinase activity;GO:0005246:calcium channel regulator activity;GO:0005524:ATP binding;GO:0015459:potassium channel regulator activity;GO:0016301:kinase activity;GO:0016740:transferase activity;GO:0017080:sodium channel regulator activity;GO:0017081:chloride channel regulator activity;GO:0035091:pho…	-
ENSDART00000010584	3.68349	1.28086	-1.52397	-5.36926	5e-05	0.000205425	Down	ENSDARG00000021345	20	27485048	27491168	-	prph2l	peripherin 2%2C like [Source:ZFIN%3BAcc:ZDB-GENE-041001-147]	GO:0007166:cell surface receptor signaling pathway;GO:0007601:visual perception;	GO:0005887:integral component of plasma membrane;GO:0016020:membrane;GO:0016021:integral component of membrane;	-	K17343
ENSDART00000010903	0.958063	2.27626	1.24848	1.8483	0.00175	0.00572639	Ups	ENSDARG00000017355	4	5636681	5643460	-	rsph9	radial spoke head 9 homolog [Source:ZFIN%3BAcc:ZDB-GENE-051120-129]	GO:0003341:cilium movement;GO:0035082:axoneme assembly;GO:0044458:motile cilium assembly;GO:0060294:cilium movement involved in cell motility;	GO:0005737:cytoplasm;GO:0005856:cytoskeleton;GO:0005929:cilium;GO:0005930:axoneme;GO:0031514:motile cilium;GO:0042995:cell projection;	GO:0003674:molecular_function;	K19757
ENSDART00000011078	2.25115	0.34286	-2.71497	-7.89841	5e-05	0.000205425	Down	ENSDARG00000010933	8	44809458	44874531	-	cacna1fa	calcium channel%2C voltage-dependent%2C L type%2C alpha 1F subunit a [Source:ZFIN%3BAcc:ZDB-GENE-091204-7]	GO:0006810:transport;GO:0006811:ion transport;GO:0006816:calcium ion transport;GO:0034765:regulation of ion transmembrane transport;GO:0050808:synapse organization;GO:0055085:transmembrane transport;GO:0070588:calcium ion transmembrane transport;GO:0086010:membrane depolarization during action potential;	GO:0005886:plasma membrane;GO:0005891:voltage-gated calcium channel complex;GO:0016020:membrane;GO:0016021:integral component of membrane;	GO:0005216:ion channel activity;GO:0005244:voltage-gated ion channel activity;GO:0005245:voltage-gated calcium channel activity;GO:0005262:calcium channel activity;GO:0008331:high voltage-gated calcium channel activity;	-
ENSDART00000011087	2.79976	5.72998	1.03323	4.84047	5e-05	0.000205425	Ups	ENSDARG00000007278	11	10405682	10472695	-	ect2	epithelial cell transforming 2 [Source:ZFIN%3BAcc:ZDB-GENE-040831-2]	GO:0000902:cell morphogenesis;GO:0000910:cytokinesis;GO:0035023:regulation of Rho protein signal transduction;GO:0035556:intracellular signal transduction;GO:0045666:positive regulation of neuron differentiation;	GO:0005634:nucleus;GO:0005737:cytoplasm;	GO:0005085:guanyl-nucleotide exchange factor activity;GO:0005089:Rho guanyl-nucleotide exchange factor activity;GO:0005096:GTPase activator activity;	K20704
ENSDART00000011178	821.986	22.1847	-5.21148	-5.23011	5e-05	0.000205425	Down	ENSDARG00000017274	11	25235142	25237787	+	opn1sw2	opsin 1 (cone pigments)%2C short-wave-sensitive 2 [Source:ZFIN%3BAcc:ZDB-GENE-990604-40]	GO:0007165:signal transduction;GO:0007186:G protein-coupled receptor signaling pathway;GO:0007601:visual perception;GO:0007602:phototransduction;GO:0018298:protein-chromophore linkage;GO:0050896:response to stimulus;GO:0071482:cellular response to light stimulus;	GO:0001750:photoreceptor outer segment;GO:0005887:integral component of plasma membrane;GO:0016020:membrane;GO:0016021:integral component of membrane;	GO:0004871:obsolete signal transducer activity;GO:0004930:G protein-coupled receptor activity;GO:0008020:G protein-coupled photoreceptor activity;GO:0009881:photoreceptor activity;	K04252
ENSDART00000011295	6.68633	0.450042	-3.89308	-14.9328	5e-05	0.000205425	Down	ENSDARG00000019752	5	66448405	66467136	-	rom1a	retinal outer segment membrane protein 1a [Source:ZFIN%3BAcc:ZDB-GENE-040426-1765]	GO:0007166:cell surface receptor signaling pathway;GO:0007601:visual perception;	GO:0005887:integral component of plasma membrane;GO:0016020:membrane;GO:0016021:integral component of membrane;	-	K17344
ENSDART00000011453	16.7059	5.5985	-1.57725	-5.78658	5e-05	0.000205425	Down	ENSDARG00000002230	8	49415307	49443170	-	sypb	synaptophysin b [Source:ZFIN%3BAcc:ZDB-GENE-040718-205]	GO:0006810:transport;GO:0048168:regulation of neuronal synaptic plasticity;	GO:0008021:synaptic vesicle;GO:0016020:membrane;GO:0016021:integral component of membrane;GO:0030285:integral component of synaptic vesicle membrane;	GO:0005215:transporter activity;	-
ENSDART00000011480	3.08583	1.15531	-1.41738	-5.55764	5e-05	0.000205425	Down	ENSDARG00000034757	14	30086642	30111904	-	zdhhc2	zinc finger%2C DHHC-type containing 2 [Source:ZFIN%3BAcc:ZDB-GENE-050320-58]	-	GO:0016020:membrane;GO:0016021:integral component of membrane;	GO:0008270:zinc ion binding;GO:0016740:transferase activity;GO:0016746:transferase activity, transferring acyl groups;GO:0019706:protein-cysteine S-palmitoyltransferase activity;	K20028
ENSDART00000011519	1.13063	0.166815	-2.76081	-1.99262	0.0063	0.0182468	Down	ENSDARG00000041205	4	27003732	27085742	+	slc6a1l	solute carrier family 6 (neurotransmitter transporter%2C GABA)%2C member 1%2C like [Source:ZFIN%3BAcc:ZDB-GENE-041210-296]	GO:0006810:transport;GO:0006836:neurotransmitter transport;GO:0007268:chemical synaptic transmission;	GO:0005887:integral component of plasma membrane;GO:0016020:membrane;GO:0016021:integral component of membrane;GO:0043005:neuron projection;	GO:0005328:neurotransmitter:sodium symporter activity;GO:0005332:gamma-aminobutyric acid:sodium symporter activity;GO:0015293:symporter activity;	K05034
ENSDART00000011737	3.44344	0.485551	-2.82616	-3.67269	5e-05	0.000205425	Down	ENSDARG00000010764	15	43285404	43315792	+	flj13639	flj13639 [Source:ZFIN%3BAcc:ZDB-GENE-030131-8104]	-	-	-	-
ENSDART00000011822	5.02588	0.453012	-3.47175	-7.83628	5e-05	0.000205425	Down	ENSDARG00000014916	9	27528759	27533937	+	slc10a2	solute carrier family 10 (sodium/bile acid cotransporter)%2C member 2 [Source:ZFIN%3BAcc:ZDB-GENE-040426-1328]	GO:0015850:organic hydroxy compound transport;	GO:0005887:integral component of plasma membrane;GO:0016020:membrane;GO:0016021:integral component of membrane;	GO:0008508:bile acid:sodium symporter activity;	K14342
ENSDART00000012023	16.3016	2.19736	-2.89117	-8.49251	5e-05	0.000205425	Down	ENSDARG00000020814	6	16273109	16279270	-	faimb	Fas apoptotic inhibitory molecule b [Source:ZFIN%3BAcc:ZDB-GENE-040718-91]	GO:0043066:negative regulation of apoptotic process;	GO:0005575:cellular_component;	GO:0003674:molecular_function;	-
ENSDART00000012039	1.71024	0.0398302	-5.42419	-4.50356	0.0004	0.00147219	Down	ENSDARG00000010231	15	9076988	9093101	+	ppm1na	protein phosphatase%2C Mg2+/Mn2+ dependent%2C 1Na (putative) [Source:ZFIN%3BAcc:ZDB-GENE-040426-2731]	GO:0006470:protein dephosphorylation;	-	GO:0000287:magnesium ion binding;GO:0003824:catalytic activity;GO:0004721:phosphoprotein phosphatase activity;GO:0004722:protein serine/threonine phosphatase activity;GO:0016787:hydrolase activity;GO:0030145:manganese ion binding;GO:0043169:cation binding;GO:0046872:metal ion binding;	K04457
ENSDART00000012070	7.76863	1.35245	-2.52209	-6.56566	5e-05	0.000205425	Down	ENSDARG00000004015	7	71306840	71315593	+	adcyap1a	adenylate cyclase activating polypeptide 1a [Source:ZFIN%3BAcc:ZDB-GENE-020809-4]	GO:0007420:brain development;GO:0043010:camera-type eye development;	GO:0005576:extracellular region;	GO:0005179:hormone activity;	K05262
ENSDART00000012104	4.71715	11.1182	1.23694	6.69928	5e-05	0.000205425	Ups	ENSDARG00000010791	1	53353714	53366437	+	dla	deltaA [Source:ZFIN%3BAcc:ZDB-GENE-980526-29]	GO:0001525:angiogenesis;GO:0007154:cell communication;GO:0007219:Notch signaling pathway;GO:0007275:multicellular organism development;GO:0007399:nervous system development;GO:0008593:regulation of Notch signaling pathway;GO:0009880:embryonic pattern specification;GO:0014032:neural crest cell development;GO:0021514:ventral spinal cord interneuron differentiation;GO:0021536:diencephalon developmen…	GO:0005886:plasma membrane;GO:0005938:cell cortex;GO:0016020:membrane;GO:0016021:integral component of membrane;	GO:0005509:calcium ion binding;GO:0005515:protein binding;	K06051
ENSDART00000012376	6.3537	0.381607	-4.05744	-6.42702	5e-05	0.000205425	Down	ENSDARG00000043902	20	1111266	1130439	-	gabrr1	gamma-aminobutyric acid (GABA) A receptor%2C rho 1 [Source:ZFIN%3BAcc:ZDB-GENE-040724-212]	GO:0006810:transport;GO:0006811:ion transport;	GO:0005886:plasma membrane;GO:0016020:membrane;GO:0016021:integral component of membrane;GO:0030054:cell junction;GO:0045202:synapse;GO:1902711:GABA-A receptor complex;	GO:0004890:GABA-A receptor activity;GO:0005230:extracellular ligand-gated ion channel activity;	-
ENSDART00000012478	25.2878	11.1873	-1.17658	-3.08473	5e-05	0.000205425	Down	ENSDARG00000005870	9	23238631	23245371	+	mmadhc	methylmalonic aciduria (cobalamin deficiency) cblD type%2C with homocystinuria [Source:ZFIN%3BAcc:ZDB-GENE-040704-50]	GO:0009235:cobalamin metabolic process;	-	GO:0003674:molecular_function;	-
ENSDART00000012581	7.31339	15.9036	1.12074	10.3327	5e-05	0.000205425	Ups	ENSDARG00000003750	20	25546736	25574185	+	pfas	phosphoribosylformylglycinamidine synthase [Source:ZFIN%3BAcc:ZDB-GENE-030131-4420]	GO:0006164:purine nucleotide biosynthetic process;GO:0006189:'de novo' IMP biosynthetic process;GO:0006541:glutamine metabolic process;GO:0009156:ribonucleoside monophosphate biosynthetic process;	GO:0005737:cytoplasm;	GO:0004642:phosphoribosylformylglycinamidine synthase activity;GO:0005524:ATP binding;	K01952
ENSDART00000012692	1.95585	0.280285	-2.80283	-4.36651	5e-05	0.000205425	Down	ENSDARG00000009466	7	41023499	41032124	+	rgs9bp	regulator of G protein signaling 9 binding protein [Source:ZFIN%3BAcc:ZDB-GENE-030728-1]	-	GO:0016020:membrane;GO:0016021:integral component of membrane;	-	-
ENSDART00000012789	2.20007	1.03721	-1.08484	-3.44588	5e-05	0.000205425	Down	ENSDARG00000010096	11	6155388	6177802	+	slc1a6	solute carrier family 1 (high affinity aspartate/glutamate transporter)%2C member 6 [Source:ZFIN%3BAcc:ZDB-GENE-071004-45]	GO:0006810:transport;	GO:0016020:membrane;GO:0016021:integral component of membrane;	GO:0015293:symporter activity;	K05617
ENSDART00000013021	0.600251	0.27829	-1.10898	-2.28749	0.00075	0.00263068	Down	ENSDARG00000016065	1	17200007	17205290	+	tlr3	toll-like receptor 3 [Source:ZFIN%3BAcc:ZDB-GENE-040219-7]	GO:0001819:positive regulation of cytokine production;GO:0002224:toll-like receptor signaling pathway;GO:0002376:immune system process;GO:0002756:MyD88-independent toll-like receptor signaling pathway;GO:0006954:inflammatory response;GO:0007165:signal transduction;GO:0009615:response to virus;GO:0009617:response to bacterium;GO:0032722:positive regulation of chemokine production;GO:0034138:toll-l…	GO:0005887:integral component of plasma membrane;GO:0016020:membrane;GO:0016021:integral component of membrane;	GO:0003725:double-stranded RNA binding;GO:0004888:transmembrane signaling receptor activity;GO:0005515:protein binding;	K05401
ENSDART00000013082	0.75925	1.61723	1.09088	3.12654	5e-05	0.000205425	Ups	ENSDARG00000018788	18	25040963	25065314	-	st8sia2	ST8 alpha-N-acetyl-neuraminide alpha-2%2C8-sialyltransferase 2 [Source:ZFIN%3BAcc:ZDB-GENE-020919-4]	GO:0006486:protein glycosylation;	GO:0005794:Golgi apparatus;GO:0016020:membrane;GO:0016021:integral component of membrane;GO:0030173:integral component of Golgi membrane;	GO:0008373:sialyltransferase activity;GO:0016740:transferase activity;GO:0016757:transferase activity, transferring glycosyl groups;	K06612
ENSDART00000013117	90.4198	27.4801	-1.71825	-28.8766	5e-05	0.000205425	Down	ENSDARG00000011640	24	7657261	7670037	-	syt5b	synaptotagmin Vb [Source:ZFIN%3BAcc:ZDB-GENE-050522-134]	GO:0006906:vesicle fusion;GO:0017158:regulation of calcium ion-dependent exocytosis;GO:0048791:calcium ion-regulated exocytosis of neurotransmitter;	GO:0005886:plasma membrane;GO:0016020:membrane;GO:0016021:integral component of membrane;	GO:0005509:calcium ion binding;GO:0005544:calcium-dependent phospholipid binding;GO:0019905:syntaxin binding;GO:0030276:clathrin binding;	-
ENSDART00000013590	0.896006	2.10332	1.23109	3.74098	5e-05	0.000205425	Ups	ENSDARG00000004256	5	35913452	35919964	+	wnt11	wingless-type MMTV integration site family%2C member 11 [Source:ZFIN%3BAcc:ZDB-GENE-990603-12]	GO:0000132:establishment of mitotic spindle orientation;GO:0001702:gastrulation with mouth forming second;GO:0001839:neural plate morphogenesis;GO:0001947:heart looping;GO:0006468:protein phosphorylation;GO:0007275:multicellular organism development;GO:0007417:central nervous system development;GO:0007507:heart development;GO:0008078:mesodermal cell migration;GO:0008104:protein localization;GO:00…	GO:0005576:extracellular region;GO:0005615:extracellular space;GO:0005737:cytoplasm;GO:0005886:plasma membrane;	GO:0005096:GTPase activator activity;GO:0005102:signaling receptor binding;GO:0005109:frizzled binding;GO:0030295:protein kinase activator activity;GO:0044212:transcription regulatory region DNA binding;GO:0046982:protein heterodimerization activity;	K01384
ENSDART00000013641	0.374622	0.93453	1.31881	1.89575	0.00665	0.0191248	Ups	ENSDARG00000011317	21	29190529	29211247	+	adra1ba	adrenoceptor alpha 1Ba [Source:ZFIN%3BAcc:ZDB-GENE-120510-1]	GO:0001994:norepinephrine-epinephrine vasoconstriction involved in regulation of systemic arterial blood pressure;GO:0006937:regulation of muscle contraction;GO:0007165:signal transduction;GO:0007186:G protein-coupled receptor signaling pathway;GO:0007200:phospholipase C-activating G protein-coupled receptor signaling pathway;GO:0007204:positive regulation of cytosolic calcium ion concentration;G…	GO:0005886:plasma membrane;GO:0005887:integral component of plasma membrane;GO:0016020:membrane;GO:0016021:integral component of membrane;	GO:0004871:obsolete signal transducer activity;GO:0004930:G protein-coupled receptor activity;GO:0004935:adrenergic receptor activity;GO:0004937:alpha1-adrenergic receptor activity;	K04136
ENSDART00000013745	2.44891	6.85588	1.4852	2.94627	5e-05	0.000205425	Ups	ENSDARG00000004082	5	23126584	23131945	+	cx39.9	connexin 39.9 [Source:ZFIN%3BAcc:ZDB-GENE-040406-2]	GO:0007154:cell communication;GO:0010644:cell communication by electrical coupling;GO:0031444:slow-twitch skeletal muscle fiber contraction;	GO:0005886:plasma membrane;GO:0005921:gap junction;GO:0005922:connexin complex;GO:0016020:membrane;GO:0016021:integral component of membrane;GO:0030054:cell junction;	-	K07612
ENSDART00000013863	60.255	12.9235	-2.22108	-22.9313	5e-05	0.000205425	Down	ENSDARG00000018478	2	23021364	23033000	-	agxtb	alanine-glyoxylate aminotransferase b [Source:ZFIN%3BAcc:ZDB-GENE-010302-3]	GO:0006625:protein targeting to peroxisome;GO:0019265:glycine biosynthetic process, by transamination of glyoxylate;GO:0042866:pyruvate biosynthetic process;GO:0046487:glyoxylate metabolic process;GO:0071391:cellular response to estrogen stimulus;	GO:0005739:mitochondrion;GO:0005777:peroxisome;	GO:0003824:catalytic activity;GO:0004760:serine-pyruvate transaminase activity;GO:0008453:alanine-glyoxylate transaminase activity;GO:0008483:transaminase activity;GO:0016740:transferase activity;	K00830
ENSDART00000014013	1.20523	0.293618	-2.0373	-3.26231	5e-05	0.000205425	Down	ENSDARG00000002986	5	25108216	25122926	-	gda	guanine deaminase [Source:ZFIN%3BAcc:ZDB-GENE-050522-434]	GO:0006147:guanine catabolic process;GO:0046098:guanine metabolic process;	-	GO:0008270:zinc ion binding;GO:0008892:guanine deaminase activity;GO:0016787:hydrolase activity;GO:0016810:hydrolase activity, acting on carbon-nitrogen (but not peptide) bonds;	K01487
ENSDART00000014020	44.9038	93.9912	1.06569	8.4086	5e-05	0.000205425	Ups	ENSDARG00000014190	2	5814471	5816961	-	sst2	somatostatin 2 [Source:ZFIN%3BAcc:ZDB-GENE-010219-2]	GO:0007166:cell surface receptor signaling pathway;GO:0007267:cell-cell signaling;GO:0030334:regulation of cell migration;	GO:0005576:extracellular region;GO:0005615:extracellular space;	GO:0005179:hormone activity;	-
ENSDART00000014661	4.10769	1.44779	-1.50447	-3.90767	5e-05	0.000205425	Down	ENSDARG00000010958	6	28979952	28990195	-	glmnb	glomulin%2C FKBP associated protein b [Source:ZFIN%3BAcc:ZDB-GENE-080723-14]	GO:0008150:biological_process;	GO:0005737:cytoplasm;	GO:0055105:ubiquitin-protein transferase inhibitor activity;	-
ENSDART00000014703	3.06164	7.94124	1.37506	2.28424	0.00135	0.00451752	Ups	ENSDARG00000015890	18	29424369	29427391	+	mafa	v-maf avian musculoaponeurotic fibrosarcoma oncogene homolog a (paralog a) [Source:ZFIN%3BAcc:ZDB-GENE-010605-2]	GO:0006351:transcription, DNA-templated;GO:0006355:regulation of transcription, DNA-templated;	GO:0005634:nucleus;	GO:0001228:DNA-binding transcription activator activity, RNA polymerase II-specific;GO:0003677:DNA binding;GO:0003700:DNA-binding transcription factor activity;GO:0043565:sequence-specific DNA binding;	K09035
ENSDART00000014766	0.336925	0.717244	1.09004	2.02214	0.0015	0.00497692	Ups	ENSDARG00000070272	9	1336895	1356460	+	casp8l2	caspase 8%2C apoptosis-related cysteine peptidase%2C like 2 [Source:ZFIN%3BAcc:ZDB-GENE-070608-2]	GO:0006508:proteolysis;GO:0008625:extrinsic apoptotic signaling pathway via death domain receptors;GO:0030225:macrophage differentiation;GO:0042981:regulation of apoptotic process;	GO:0005737:cytoplasm;	GO:0004197:cysteine-type endopeptidase activity;GO:0008233:peptidase activity;GO:0008234:cysteine-type peptidase activity;GO:0016787:hydrolase activity;GO:0097153:cysteine-type endopeptidase activity involved in apoptotic process;	K04398
ENSDART00000014806	1.23162	0.538017	-1.19483	-3.20029	5e-05	0.000205425	Down	ENSDARG00000016536	5	22287886	22326924	+	npas2	neuronal PAS domain protein 2 [Source:ZFIN%3BAcc:ZDB-GENE-030408-3]	GO:0006351:transcription, DNA-templated;GO:0006355:regulation of transcription, DNA-templated;GO:0007623:circadian rhythm;GO:0009416:response to light stimulus;GO:0009648:photoperiodism;	GO:0005634:nucleus;GO:0005667:transcription factor complex;GO:0005737:cytoplasm;	GO:0003677:DNA binding;GO:0003690:double-stranded DNA binding;GO:0003700:DNA-binding transcription factor activity;GO:0046983:protein dimerization activity;	K09026
ENSDART00000014822	4.64651	12.8961	1.47272	12.4037	5e-05	0.000205425	Ups	ENSDARG00000042525	5	66712276	66761462	+	ebf2	early B-cell factor 2 [Source:ZFIN%3BAcc:ZDB-GENE-990715-11]	GO:0006351:transcription, DNA-templated;GO:0006355:regulation of transcription, DNA-templated;GO:0007275:multicellular organism development;	GO:0005634:nucleus;	GO:0003677:DNA binding;GO:0046872:metal ion binding;	K09103
ENSDART00000014851	34.3208	13.8014	-1.31426	-4.53189	5e-05	0.000205425	Down	ENSDARG00000087402	25	32707260	32764898	+	TPM1	zgc:171719 [Source:ZFIN%3BAcc:ZDB-GENE-070822-17]	-	-	-	-
ENSDART00000015081	5.56629	1.95078	-1.51267	-7.8419	5e-05	0.000205425	Down	ENSDARG00000011208	8	52419834	52426519	-	COX5B (1 of many)	cytochrome c oxidase subunit 5B [Source:HGNC Symbol%3BAcc:HGNC:2269]	-	-	-	K02265
ENSDART00000015103	0.624666	1.40933	1.17385	2.82886	5e-05	0.000205425	Ups	ENSDARG00000015749	22	38248981	38271144	-	hps3	Hermansky-Pudlak syndrome 3 [Source:ZFIN%3BAcc:ZDB-GENE-061110-115]	GO:0008150:biological_process;	GO:0005575:cellular_component;	GO:0005515:protein binding;	K20190
ENSDART00000015224	47.6594	98.3353	1.04495	17.0478	5e-05	0.000205425	Ups	ENSDARG00000016725	21	20678384	20679925	+	gadd45gb.1	growth arrest and DNA-damage-inducible%2C gamma b%2C tandem duplicate 1 [Source:ZFIN%3BAcc:ZDB-GENE-040426-2321]	GO:0006950:response to stress;GO:0051726:regulation of cell cycle;	GO:0005634:nucleus;	GO:0003674:molecular_function;	-
ENSDART00000015277	22.6132	7.62835	-1.56772	-8.04284	5e-05	0.000205425	Down	ENSDARG00000006207	6	42340773	42343683	+	gpx1b	glutathione peroxidase 1b [Source:ZFIN%3BAcc:ZDB-GENE-040912-60]	GO:0006979:response to oxidative stress;GO:0055114:oxidation-reduction process;	GO:0005575:cellular_component;	GO:0004601:peroxidase activity;GO:0004602:glutathione peroxidase activity;GO:0016491:oxidoreductase activity;	-
ENSDART00000015279	1.3618	0.211472	-2.68698	-2.54573	0.01295	0.0344774	Down	ENSDARG00000007856	10	36009300	36015526	+	rtn4rl1a	reticulon 4 receptor-like 1a [Source:ZFIN%3BAcc:ZDB-GENE-091118-38]	-	-	-	-
ENSDART00000015379	2.55167	0.871253	-1.55028	-3.80326	5e-05	0.000205425	Down	ENSDARG00000020746	2	10983145	11002050	+	gfi1aa	growth factor independent 1A transcription repressor a [Source:ZFIN%3BAcc:ZDB-GENE-050522-534]	GO:0000122:negative regulation of transcription by RNA polymerase II;GO:0006355:regulation of transcription, DNA-templated;GO:0030097:hemopoiesis;GO:0030218:erythrocyte differentiation;GO:0050767:regulation of neurogenesis;GO:0051569:regulation of histone H3-K4 methylation;GO:0060215:primitive hemopoiesis;	-	GO:0003676:nucleic acid binding;GO:0046872:metal ion binding;	-
ENSDART00000015681	5.58145	11.9132	1.09385	6.35906	5e-05	0.000205425	Ups	ENSDARG00000001859	25	14411167	14414082	+	dbx1b	developing brain homeobox 1b [Source:ZFIN%3BAcc:ZDB-GENE-000128-11]	GO:0006355:regulation of transcription, DNA-templated;GO:0007275:multicellular organism development;GO:0021515:cell differentiation in spinal cord;	GO:0005634:nucleus;	GO:0003677:DNA binding;GO:0043565:sequence-specific DNA binding;	-
ENSDART00000015843	0.461081	0.974452	1.07957	2.124	0.0007	0.00246965	Ups	ENSDARG00000028348	15	42206823	42250798	-	pax3b	paired box 3b [Source:ZFIN%3BAcc:ZDB-GENE-080917-53]	GO:0006351:transcription, DNA-templated;GO:0006355:regulation of transcription, DNA-templated;GO:0007275:multicellular organism development;GO:0014707:branchiomeric skeletal muscle development;	GO:0005634:nucleus;	GO:0003677:DNA binding;GO:0043565:sequence-specific DNA binding;	-
ENSDART00000016103	12.7482	5.09133	-1.32417	-5.82971	5e-05	0.000205425	Down	ENSDARG00000003934	10	2554655	2558026	+	nxnl2	nucleoredoxin-like 2 [Source:ZFIN%3BAcc:ZDB-GENE-041212-55]	GO:0007600:sensory perception;GO:0045454:cell redox homeostasis;GO:0045494:photoreceptor cell maintenance;	GO:0005737:cytoplasm;	GO:0004791:thioredoxin-disulfide reductase activity;	K17609
ENSDART00000016249	1.46472	0.563143	-1.37905	-1.94534	0.00535	0.015768	Down	ENSDARG00000052517	23	37312559	37329995	-	AL954146.2	-	-	-	-	-
ENSDART00000016265	0.734157	1.82208	1.31142	3.19776	5e-05	0.000205425	Ups	ENSDARG00000008485	7	38007602	38038919	+	lrp3	low density lipoprotein receptor-related protein 3 [Source:ZFIN%3BAcc:ZDB-GENE-080116-3]	GO:0008150:biological_process;	GO:0016020:membrane;GO:0016021:integral component of membrane;	GO:0003674:molecular_function;	K20050
ENSDART00000016317	7.76721	2.23628	-1.7963	-4.72363	5e-05	0.000205425	Down	ENSDARG00000003259	10	7779840	7798176	-	loxa	lysyl oxidase a [Source:ZFIN%3BAcc:ZDB-GENE-040426-2398]	GO:0007517:muscle organ development;GO:0022008:neurogenesis;GO:0051216:cartilage development;GO:0055114:oxidation-reduction process;	GO:0005575:cellular_component;	GO:0005507:copper ion binding;GO:0016641:oxidoreductase activity, acting on the CH-NH2 group of donors, oxygen as acceptor;	-
ENSDART00000016405	3.66544	1.23034	-1.57493	-5.85578	5e-05	0.000205425	Down	ENSDARG00000016213	3	53256192	53268676	+	BX088711.1	-	-	-	-	K11150
ENSDART00000017180	2.79757	0.93649	-1.57884	-4.64717	5e-05	0.000205425	Down	ENSDARG00000019396	4	12382886	12389686	-	rergla	RERG/RAS-like a [Source:ZFIN%3BAcc:ZDB-GENE-040718-198]	GO:0007165:signal transduction;GO:0007264:small GTPase mediated signal transduction;	GO:0016020:membrane;	GO:0000166:nucleotide binding;GO:0005525:GTP binding;	K17198
ENSDART00000017375	2.25688	0.209718	-3.42781	-6.13151	5e-05	0.000205425	Down	ENSDARG00000012125	23	44047672	44064836	+	cnga1	cyclic nucleotide gated channel alpha 1 [Source:ZFIN%3BAcc:ZDB-GENE-110408-39]	GO:0006810:transport;GO:0006811:ion transport;GO:0007601:visual perception;GO:0042391:regulation of membrane potential;GO:0055085:transmembrane transport;GO:0098655:cation transmembrane transport;	GO:0005887:integral component of plasma membrane;GO:0016020:membrane;GO:0016021:integral component of membrane;	GO:0005216:ion channel activity;GO:0005221:intracellular cyclic nucleotide activated cation channel activity;GO:0005222:intracellular cAMP-activated cation channel activity;GO:0005223:intracellular cGMP-activated cation channel activity;GO:0005249:voltage-gated potassium channel activity;GO:0030553:cGMP binding;	K04948
ENSDART00000017445	4.50081	9.25483	1.04002	9.36969	5e-05	0.000205425	Ups	ENSDARG00000002445	16	7513652	7526042	-	prdm1a	PR domain containing 1a%2C with ZNF domain [Source:ZFIN%3BAcc:ZDB-GENE-030131-2193]	GO:0000122:negative regulation of transcription by RNA polymerase II;GO:0000578:embryonic axis specification;GO:0007521:muscle cell fate determination;GO:0010629:negative regulation of gene expression;GO:0014032:neural crest cell development;GO:0014033:neural crest cell differentiation;GO:0033333:fin development;GO:0035118:embryonic pectoral fin morphogenesis;GO:0035138:pectoral fin morphogenesis…	GO:0005634:nucleus;GO:0005737:cytoplasm;	GO:0003676:nucleic acid binding;GO:0003700:DNA-binding transcription factor activity;GO:0046872:metal ion binding;	-
ENSDART00000017593	23.3203	2.0365	-3.51743	-13.6008	5e-05	0.000205425	Down	ENSDARG00000041735	9	13743176	13757734	+	tmem237a	transmembrane protein 237a [Source:ZFIN%3BAcc:ZDB-GENE-070402-3]	GO:0060027:convergent extension involved in gastrulation;	GO:0016020:membrane;GO:0016021:integral component of membrane;	-	-
ENSDART00000017619	5.3687	1.75957	-1.60935	-7.55478	5e-05	0.000205425	Down	ENSDARG00000042336	18	8854530	8884799	+	impdh1a	IMP (inosine 5'-monophosphate) dehydrogenase 1a [Source:ZFIN%3BAcc:ZDB-GENE-040704-15]	GO:0001654:eye development;GO:0006164:purine nucleotide biosynthetic process;GO:0006177:GMP biosynthetic process;GO:0006183:GTP biosynthetic process;GO:0048066:developmental pigmentation;GO:0055114:oxidation-reduction process;	GO:0005634:nucleus;GO:0005737:cytoplasm;	GO:0000166:nucleotide binding;GO:0003824:catalytic activity;GO:0003938:IMP dehydrogenase activity;GO:0016491:oxidoreductase activity;GO:0046872:metal ion binding;	K00088
ENSDART00000017774	1.20553	0.290248	-2.05431	-2.12263	0.0024	0.00761924	Down	ENSDARG00000003326	6	19368348	19395601	+	cacng5a	calcium channel%2C voltage-dependent%2C gamma subunit 5a [Source:ZFIN%3BAcc:ZDB-GENE-120104-4]	GO:0006810:transport;GO:0006811:ion transport;GO:0006816:calcium ion transport;GO:0019226:transmission of nerve impulse;GO:0034765:regulation of ion transmembrane transport;GO:0070588:calcium ion transmembrane transport;GO:2000311:regulation of AMPA receptor activity;	GO:0016020:membrane;GO:0016021:integral component of membrane;GO:0032281:AMPA glutamate receptor complex;	GO:0005244:voltage-gated ion channel activity;GO:0005245:voltage-gated calcium channel activity;GO:0005262:calcium channel activity;GO:0016247:channel regulator activity;	K04870
ENSDART00000017857	1.48787	0.179443	-3.05165	-3.48835	0.00275	0.00862359	Down	ENSDARG00000014232	20	626267	651664	-	si:dkey-121j17.5	si:dkey-121j17.5 [Source:ZFIN%3BAcc:ZDB-GENE-030131-4745]	GO:0006468:protein phosphorylation;	-	GO:0000166:nucleotide binding;GO:0004672:protein kinase activity;GO:0004692:cGMP-dependent protein kinase activity;GO:0005524:ATP binding;	-
ENSDART00000017902	2.42279	0.482803	-2.32716	-8.48043	5e-05	0.000205425	Down	ENSDARG00000008788	23	39665597	39704990	+	camk1gb	calcium/calmodulin-dependent protein kinase IGb [Source:ZFIN%3BAcc:ZDB-GENE-040426-1694]	GO:0006468:protein phosphorylation;GO:0016310:phosphorylation;GO:0045475:locomotor rhythm;	-	GO:0000166:nucleotide binding;GO:0004672:protein kinase activity;GO:0004674:protein serine/threonine kinase activity;GO:0005524:ATP binding;GO:0016301:kinase activity;GO:0016740:transferase activity;	K08794
ENSDART00000018054	9.04182	3.68262	-1.29588	-7.18924	5e-05	0.000205425	Down	ENSDARG00000006868	8	54107707	54110479	-	trh	thyrotropin-releasing hormone [Source:ZFIN%3BAcc:ZDB-GENE-020930-1]	GO:0001692:histamine metabolic process;GO:0007165:signal transduction;GO:0009755:hormone-mediated signaling pathway;GO:0014050:negative regulation of glutamate secretion;GO:0014054:positive regulation of gamma-aminobutyric acid secretion;GO:0032024:positive regulation of insulin secretion;GO:0042755:eating behavior;	GO:0005576:extracellular region;GO:0005634:nucleus;GO:0005886:plasma membrane;GO:0030141:secretory granule;	GO:0005179:hormone activity;GO:0005184:neuropeptide hormone activity;GO:0008437:thyrotropin-releasing hormone activity;	K05253
ENSDART00000018238	2.16941	0.592181	-1.87319	-3.90282	5e-05	0.000205425	Down	ENSDARG00000011023	1	17028916	17042924	-	pdlim3a	PDZ and LIM domain 3a [Source:ZFIN%3BAcc:ZDB-GENE-050505-1]	-	GO:0005575:cellular_component;	GO:0008270:zinc ion binding;GO:0046872:metal ion binding;	-
ENSDART00000018420	5.01939	0.314632	-3.99578	-3.81685	5e-05	0.000205425	Down	ENSDARG00000010555	24	24128275	24136632	-	pdha1b	pyruvate dehydrogenase (lipoamide) alpha 1b [Source:ZFIN%3BAcc:ZDB-GENE-040718-96]	GO:0006086:acetyl-CoA biosynthetic process from pyruvate;GO:0008152:metabolic process;GO:0055114:oxidation-reduction process;	GO:0005739:mitochondrion;GO:0043231:intracellular membrane-bounded organelle;	GO:0004739:pyruvate dehydrogenase (acetyl-transferring) activity;GO:0016491:oxidoreductase activity;GO:0016624:oxidoreductase activity, acting on the aldehyde or oxo group of donors, disulfide as acceptor;	K00161
ENSDART00000018501	7.99729	2.03178	-1.97677	-12.1536	5e-05	0.000205425	Down	ENSDARG00000007553	2	32859915	32863106	+	opn4.1	opsin 4.1 [Source:ZFIN%3BAcc:ZDB-GENE-030314-2]	GO:0007165:signal transduction;GO:0007186:G protein-coupled receptor signaling pathway;GO:0007601:visual perception;GO:0007602:phototransduction;GO:0008377:light-induced release of internally sequestered calcium ion;GO:0018298:protein-chromophore linkage;GO:0050896:response to stimulus;	GO:0005887:integral component of plasma membrane;GO:0016020:membrane;GO:0016021:integral component of membrane;	GO:0004871:obsolete signal transducer activity;GO:0004930:G protein-coupled receptor activity;GO:0008020:G protein-coupled photoreceptor activity;GO:0009881:photoreceptor activity;	K04255
ENSDART00000018519	1.88211	0.627949	-1.58363	-2.83821	5e-05	0.000205425	Down	ENSDARG00000003977	20	25980736	25988141	+	zgc:153896	zgc:153896 [Source:ZFIN%3BAcc:ZDB-GENE-060825-119]	GO:0008152:metabolic process;	GO:0005575:cellular_component;	GO:0003824:catalytic activity;	K12354
ENSDART00000018614	1.98967	0.827693	-1.26537	-3.82262	5e-05	0.000205425	Down	ENSDARG00000070724	11	12924601	12940741	-	chrna4b	cholinergic receptor%2C nicotinic%2C alpha 4b [Source:ZFIN%3BAcc:ZDB-GENE-090505-3]	GO:0006810:transport;GO:0006811:ion transport;GO:0007271:synaptic transmission, cholinergic;GO:0007274:neuromuscular synaptic transmission;GO:0035094:response to nicotine;GO:0098655:cation transmembrane transport;	GO:0005886:plasma membrane;GO:0005892:acetylcholine-gated channel complex;GO:0016020:membrane;GO:0016021:integral component of membrane;GO:0030054:cell junction;GO:0045202:synapse;GO:0045211:postsynaptic membrane;	GO:0005216:ion channel activity;GO:0005230:extracellular ligand-gated ion channel activity;GO:0015464:acetylcholine receptor activity;GO:0042166:acetylcholine binding;	K04806
ENSDART00000019029	123.373	60.6656	-1.02407	-13.0447	5e-05	0.000205425	Down	ENSDARG00000006370	2	30803240	30863340	+	atp6v1h	ATPase%2C H+ transporting%2C lysosomal V1 subunit H [Source:ZFIN%3BAcc:ZDB-GENE-021219-2]	GO:0015991:ATP hydrolysis coupled proton transport;GO:0043473:pigmentation;GO:0048069:eye pigmentation;GO:0060041:retina development in camera-type eye;GO:0061075:positive regulation of neural retina development;	GO:0000221:vacuolar proton-transporting V-type ATPase, V1 domain;	GO:0046961:proton-transporting ATPase activity, rotational mechanism;	K02144
ENSDART00000019104	133.081	23.1983	-2.52022	-6.2638	5e-05	0.000205425	Down	ENSDARG00000012366	5	44213911	44229566	-	fbp2	fructose-1%2C6-bisphosphatase 2 [Source:ZFIN%3BAcc:ZDB-GENE-040822-23]	GO:0005975:carbohydrate metabolic process;GO:0005986:sucrose biosynthetic process;GO:0006000:fructose metabolic process;GO:0006001:fructose catabolic process;GO:0006002:fructose 6-phosphate metabolic process;GO:0006094:gluconeogenesis;GO:0030388:fructose 1,6-bisphosphate metabolic process;	GO:0005829:cytosol;	GO:0016787:hydrolase activity;GO:0016791:phosphatase activity;GO:0042132:fructose 1,6-bisphosphate 1-phosphatase activity;GO:0042578:phosphoric ester hydrolase activity;	K03841
ENSDART00000019183	1.04727	0.0738266	-3.82635	-2.33866	0.01655	0.042803	Down	ENSDARG00000016479	25	28964664	28972375	-	ugt5a1	UDP glucuronosyltransferase 5 family%2C polypeptide A1 [Source:ZFIN%3BAcc:ZDB-GENE-051120-60]	GO:0008152:metabolic process;GO:0009813:flavonoid biosynthetic process;GO:0052696:flavonoid glucuronidation;	GO:0016020:membrane;GO:0016021:integral component of membrane;GO:0043231:intracellular membrane-bounded organelle;	GO:0015020:glucuronosyltransferase activity;GO:0016740:transferase activity;GO:0016757:transferase activity, transferring glycosyl groups;GO:0016758:transferase activity, transferring hexosyl groups;	-
ENSDART00000019259	12.9604	33.4358	1.36729	19.2332	5e-05	0.000205425	Ups	ENSDARG00000004232	5	36093706	36101607	+	dlb	deltaB [Source:ZFIN%3BAcc:ZDB-GENE-980526-114]	GO:0007154:cell communication;GO:0007219:Notch signaling pathway;GO:0007275:multicellular organism development;GO:0007399:nervous system development;GO:0021536:diencephalon development;GO:0030154:cell differentiation;GO:0030901:midbrain development;	GO:0016020:membrane;GO:0016021:integral component of membrane;	GO:0005509:calcium ion binding;	K06051
ENSDART00000019461	3.60127	0.697537	-2.36816	-5.12847	5e-05	0.000205425	Down	ENSDARG00000002300	5	12309138	12323659	-	p2rx2	purinergic receptor P2X%2C ligand-gated ion channel%2C 2 [Source:ZFIN%3BAcc:ZDB-GENE-030319-2]	GO:0006810:transport;GO:0006811:ion transport;GO:0033198:response to ATP;GO:0098655:cation transmembrane transport;	GO:0005639:integral component of nuclear inner membrane;GO:0005887:integral component of plasma membrane;GO:0016020:membrane;GO:0016021:integral component of membrane;	GO:0001614:purinergic nucleotide receptor activity;GO:0004931:extracellularly ATP-gated cation channel activity;GO:0005216:ion channel activity;GO:0005524:ATP binding;	K05216
ENSDART00000019519	46.5349	20.4961	-1.18297	-17.9832	5e-05	0.000205425	Down	ENSDARG00000003113	23	26019907	26050115	-	ada	adenosine deaminase [Source:ZFIN%3BAcc:ZDB-GENE-040718-393]	GO:0006154:adenosine catabolic process;GO:0009117:nucleotide metabolic process;GO:0009168:purine ribonucleoside monophosphate biosynthetic process;GO:0042110:T cell activation;GO:0043103:hypoxanthine salvage;GO:0046103:inosine biosynthetic process;GO:0060169:negative regulation of adenosine receptor signaling pathway;	GO:0005737:cytoplasm;GO:0005829:cytosol;GO:0005886:plasma membrane;GO:0009897:external side of plasma membrane;GO:0016020:membrane;GO:0030054:cell junction;GO:0031410:cytoplasmic vesicle;GO:0060205:cytoplasmic vesicle lumen;	GO:0004000:adenosine deaminase activity;GO:0008270:zinc ion binding;GO:0016787:hydrolase activity;GO:0019239:deaminase activity;GO:0046872:metal ion binding;	K01488
ENSDART00000019571	7.22949	2.16536	-1.73929	-3.00052	5e-05	0.000205425	Down	ENSDARG00000005842	18	7163615	7178191	-	cd9a	CD9 molecule a [Source:ZFIN%3BAcc:ZDB-GENE-030131-1175]	GO:0007166:cell surface receptor signaling pathway;	GO:0005887:integral component of plasma membrane;GO:0016020:membrane;GO:0016021:integral component of membrane;	-	K06460
ENSDART00000019748	17.2965	6.45079	-1.42293	-13.5768	5e-05	0.000205425	Down	ENSDARG00000013414	4	22030787	22130498	-	lin7a	lin-7 homolog A (C. elegans) [Source:ZFIN%3BAcc:ZDB-GENE-040426-1665]	GO:0006887:exocytosis;GO:0007269:neurotransmitter secretion;GO:0045199:maintenance of epithelial cell apical/basal polarity;GO:1903361:protein localization to basolateral plasma membrane;	GO:0005911:cell-cell junction;GO:0016323:basolateral plasma membrane;GO:0045202:synapse;	-	K19931
ENSDART00000019846	2.83532	1.23075	-1.20398	-3.56764	5e-05	0.000205425	Down	ENSDARG00000003533	22	28697009	28700321	-	col8a1b	collagen%2C type VIII%2C alpha 1b [Source:ZFIN%3BAcc:ZDB-GENE-060503-140]	-	GO:0005576:extracellular region;GO:0005581:collagen trimer;	-	-
ENSDART00000019905	19.2101	8.51316	-1.1741	-9.86106	5e-05	0.000205425	Down	ENSDARG00000009949	17	5740176	5771721	+	FNDC4 (1 of many)	fibronectin type III domain containing 4 [Source:HGNC Symbol%3BAcc:HGNC:20239]	-	-	-	-
ENSDART00000020472	20.305	4.36254	-2.2186	-14.509	5e-05	0.000205425	Down	ENSDARG00000018351	5	2544815	2582079	+	hpda	4-hydroxyphenylpyruvate dioxygenase a [Source:ZFIN%3BAcc:ZDB-GENE-040426-986]	GO:0006559:L-phenylalanine catabolic process;GO:0006572:tyrosine catabolic process;GO:0009072:aromatic amino acid family metabolic process;GO:0055114:oxidation-reduction process;	GO:0005575:cellular_component;	GO:0003868:4-hydroxyphenylpyruvate dioxygenase activity;GO:0004462:lactoylglutathione lyase activity;GO:0016491:oxidoreductase activity;GO:0016701:oxidoreductase activity, acting on single donors with incorporation of molecular oxygen;GO:0046872:metal ion binding;GO:0051213:dioxygenase activity;	K00457
ENSDART00000020667	10.3207	3.92204	-1.39586	-12.2547	5e-05	0.000205425	Down	ENSDARG00000012981	12	28658687	28680055	-	osbpl7	oxysterol binding protein-like 7 [Source:ZFIN%3BAcc:ZDB-GENE-041010-212]	GO:0006810:transport;GO:0006869:lipid transport;	-	-	K20463
ENSDART00000020671	94.0811	2.91774	-5.01098	-34.0972	5e-05	0.000205425	Down	ENSDARG00000014840	13	3119600	3125422	+	prph2b	peripherin 2b (retinal degeneration%2C slow) [Source:ZFIN%3BAcc:ZDB-GENE-000616-9]	GO:0007166:cell surface receptor signaling pathway;GO:0007601:visual perception;	GO:0005887:integral component of plasma membrane;GO:0016020:membrane;GO:0016021:integral component of membrane;	-	K17343
ENSDART00000020942	8.50525	0.546563	-3.95989	-9.10437	5e-05	0.000205425	Down	ENSDARG00000019492	12	22389796	22403169	-	shbg	sex hormone-binding globulin [Source:ZFIN%3BAcc:ZDB-GENE-030131-1324]	-	-	GO:0005496:steroid binding;GO:0005497:androgen binding;	-
ENSDART00000021159	1.61189	4.10222	1.34765	5.45284	5e-05	0.000205425	Ups	ENSDARG00000007944	5	55598219	55603957	+	lhx1b	LIM homeobox 1b [Source:ZFIN%3BAcc:ZDB-GENE-980526-116]	GO:0006355:regulation of transcription, DNA-templated;	GO:0005634:nucleus;	GO:0003677:DNA binding;GO:0008270:zinc ion binding;GO:0043565:sequence-specific DNA binding;GO:0046872:metal ion binding;	-
ENSDART00000021231	11.2039	4.12096	-1.44295	-7.97143	5e-05	0.000205425	Down	ENSDARG00000020764	23	19663663	19678070	+	slmapb	sarcolemma associated protein b [Source:ZFIN%3BAcc:ZDB-GENE-040426-809]	-	GO:0016020:membrane;GO:0016021:integral component of membrane;	-	-
ENSDART00000021346	18.8911	1.80998	-3.38366	-9.25929	5e-05	0.000205425	Down	ENSDARG00000015404	14	891505	898801	+	arl3l2	ADP-ribosylation factor-like 3%2C like 2 [Source:ZFIN%3BAcc:ZDB-GENE-040426-1678]	GO:0007264:small GTPase mediated signal transduction;GO:0048841:regulation of axon extension involved in axon guidance;GO:0071632:optomotor response;	GO:0005622:intracellular;	GO:0000166:nucleotide binding;GO:0005525:GTP binding;	K07944
ENSDART00000021594	189.569	13.2806	-3.83533	-24.7932	5e-05	0.000205425	Down	ENSDARG00000017314	22	7409630	7414668	+	CELA1 (1 of many)	zgc:92041 [Source:ZFIN%3BAcc:ZDB-GENE-040808-55]	GO:0006508:proteolysis;	GO:0005615:extracellular space;	GO:0004252:serine-type endopeptidase activity;GO:0008233:peptidase activity;GO:0008236:serine-type peptidase activity;GO:0016787:hydrolase activity;	K01326
ENSDART00000022074	14.2541	3.8975	-1.87076	-9.53221	5e-05	0.000205425	Down	ENSDARG00000019260	9	49008553	49038903	-	dhrs9	dehydrogenase/reductase (SDR family) member 9 [Source:ZFIN%3BAcc:ZDB-GENE-030131-1249]	GO:0001947:heart looping;GO:0014032:neural crest cell development;GO:0031017:exocrine pancreas development;GO:0035138:pectoral fin morphogenesis;GO:0042572:retinol metabolic process;GO:0042574:retinal metabolic process;GO:0048546:digestive tract morphogenesis;GO:0048703:embryonic viscerocranium morphogenesis;GO:0060047:heart contraction;	-	GO:0004745:retinol dehydrogenase activity;GO:0016491:oxidoreductase activity;	-
ENSDART00000022139	9.76182	0.434711	-4.48902	-5.34906	5e-05	0.000205425	Down	ENSDARG00000093844	7	34796559	34798330	+	zgc:136461	zgc:136461 [Source:ZFIN%3BAcc:ZDB-GENE-060519-7]	GO:0006508:proteolysis;	GO:0005575:cellular_component;	GO:0004252:serine-type endopeptidase activity;GO:0008233:peptidase activity;GO:0008236:serine-type peptidase activity;GO:0016787:hydrolase activity;	K01310
ENSDART00000022437	195.643	93.8229	-1.06021	-29.7029	5e-05	0.000205425	Down	ENSDARG00000012987	25	35408675	35434057	+	gpia	glucose-6-phosphate isomerase a [Source:ZFIN%3BAcc:ZDB-GENE-020513-2]	GO:0006094:gluconeogenesis;GO:0006096:glycolytic process;	-	GO:0004347:glucose-6-phosphate isomerase activity;GO:0016853:isomerase activity;	K01810
ENSDART00000022441	8.91592	21.467	1.26767	9.58668	5e-05	0.000205425	Ups	ENSDARG00000086393	7	16772629	16776042	-	dbx1a	developing brain homeobox 1a [Source:ZFIN%3BAcc:ZDB-GENE-000128-8]	GO:0006355:regulation of transcription, DNA-templated;GO:0007275:multicellular organism development;GO:0021515:cell differentiation in spinal cord;	GO:0005634:nucleus;	GO:0003677:DNA binding;GO:0043565:sequence-specific DNA binding;	-
ENSDART00000022625	2.39612	5.56187	1.21487	7.60398	5e-05	0.000205425	Ups	ENSDARG00000018958	5	65346221	65349599	-	nrarpb	notch-regulated ankyrin repeat protein b [Source:ZFIN%3BAcc:ZDB-GENE-030515-7]	GO:0001569:branching involved in blood vessel morphogenesis;GO:0001938:positive regulation of endothelial cell proliferation;GO:0002040:sprouting angiogenesis;GO:0002043:blood vessel endothelial cell proliferation involved in sprouting angiogenesis;GO:0006351:transcription, DNA-templated;GO:0006355:regulation of transcription, DNA-templated;GO:0007219:Notch signaling pathway;GO:0007275:multicellu…	-	-	-
ENSDART00000022667	4.89991	1.4956	-1.71203	-4.02049	5e-05	0.000205425	Down	ENSDARG00000017111	19	32614678	32619506	+	fam8a1a	family with sequence similarity 8%2C member A1a [Source:ZFIN%3BAcc:ZDB-GENE-141216-66]	-	GO:0016020:membrane;GO:0016021:integral component of membrane;	-	-
ENSDART00000022768	5.47984	2.0351	-1.42903	-7.43268	5e-05	0.000205425	Down	ENSDARG00000012555	2	9047835	9261950	-	ak5	adenylate kinase 5 [Source:ZFIN%3BAcc:ZDB-GENE-030131-8256]	GO:0006139:nucleobase-containing compound metabolic process;GO:0016310:phosphorylation;	-	GO:0005524:ATP binding;GO:0016301:kinase activity;GO:0016740:transferase activity;GO:0019205:nucleobase-containing compound kinase activity;	K00939
ENSDART00000022951	4.09694	1.80702	-1.18093	-5.24616	5e-05	0.000205425	Down	ENSDARG00000017532	20	30999259	31017477	-	kif25	kinesin family member 25 [Source:ZFIN%3BAcc:ZDB-GENE-041001-167]	GO:0007018:microtubule-based movement;	GO:0005871:kinesin complex;	GO:0000166:nucleotide binding;GO:0003777:microtubule motor activity;GO:0005524:ATP binding;GO:0008017:microtubule binding;GO:0016887:ATPase activity;	K18627
ENSDART00000022959	31.3542	1.8777	-4.06162	-7.51161	5e-05	0.000205425	Down	ENSDARG00000005776	8	18195253	18203786	-	guk1b	guanylate kinase 1b [Source:ZFIN%3BAcc:ZDB-GENE-020916-1]	GO:0006163:purine nucleotide metabolic process;GO:0016310:phosphorylation;	-	GO:0004385:guanylate kinase activity;GO:0016301:kinase activity;GO:0016740:transferase activity;	K00942
ENSDART00000022976	1.40111	0.505196	-1.47165	-2.51061	0.00035	0.00130006	Down	ENSDARG00000020102	21	40921483	40936662	+	kctd16b	potassium channel tetramerization domain containing 16b [Source:ZFIN%3BAcc:ZDB-GENE-060117-2]	GO:0006810:transport;GO:0006811:ion transport;GO:0051260:protein homooligomerization;	-	-	-
ENSDART00000023039	8.78937	3.43722	-1.35452	-4.05177	5e-05	0.000205425	Down	ENSDARG00000020235	3	34325814	34398798	-	sept9a	septin 9a [Source:ZFIN%3BAcc:ZDB-GENE-030131-9187]	-	-	GO:0000166:nucleotide binding;GO:0005525:GTP binding;	-
ENSDART00000023099	1.67254	0.257432	-2.69978	-4.2384	5e-05	0.000205425	Down	ENSDARG00000021573	23	9932513	9954360	+	slc16a7	solute carrier family 16%2C member 7 (monocarboxylic acid transporter 2) [Source:ZFIN%3BAcc:ZDB-GENE-051113-248]	GO:0015718:monocarboxylic acid transport;GO:0035879:plasma membrane lactate transport;GO:0055085:transmembrane transport;	GO:0005887:integral component of plasma membrane;GO:0016020:membrane;GO:0016021:integral component of membrane;	GO:0008028:monocarboxylic acid transmembrane transporter activity;GO:0015129:lactate transmembrane transporter activity;	K08184
ENSDART00000023208	1.49988	0.681431	-1.13821	-2.01059	0.00115	0.00390235	Down	ENSDARG00000014209	2	42077289	42084601	+	ODF3L2 (1 of many)	zgc:110183 [Source:ZFIN%3BAcc:ZDB-GENE-050417-380]	GO:0008150:biological_process;	GO:0005575:cellular_component;	GO:0003674:molecular_function;	-
ENSDART00000023265	1.25682	0.539149	-1.22102	-2.20178	0.00075	0.00263068	Down	ENSDARG00000004322	3	56819829	56829176	-	ush1ga	Usher syndrome 1Ga (autosomal recessive) [Source:ZFIN%3BAcc:ZDB-GENE-131120-173]	GO:0007605:sensory perception of sound;	-	-	-
ENSDART00000023278	18.3294	7.82077	-1.22877	-6.93907	5e-05	0.000205425	Down	ENSDARG00000019532	25	4007830	4023060	-	fads2	fatty acid desaturase 2 [Source:ZFIN%3BAcc:ZDB-GENE-011212-1]	GO:0001889:liver development;GO:0006629:lipid metabolic process;GO:0006631:fatty acid metabolic process;GO:0006633:fatty acid biosynthetic process;GO:0006636:unsaturated fatty acid biosynthetic process;GO:0006810:transport;GO:0055114:oxidation-reduction process;	GO:0005783:endoplasmic reticulum;GO:0005789:endoplasmic reticulum membrane;GO:0016020:membrane;GO:0016021:integral component of membrane;	GO:0016213:linoleoyl-CoA desaturase activity;GO:0016491:oxidoreductase activity;	K10226
ENSDART00000023540	1.05571	0.466385	-1.17861	-2.1488	0.002	0.00646774	Down	ENSDARG00000016541	14	33228524	33245495	-	sash3	SAM and SH3 domain containing 3 [Source:ZFIN%3BAcc:ZDB-GENE-130411-1]	-	-	-	-
ENSDART00000023543	11.6569	1.3357	-3.12552	-5.00587	5e-05	0.000205425	Down	ENSDARG00000019902	16	14021572	14031469	-	rcvrn2	recoverin 2 [Source:ZFIN%3BAcc:ZDB-GENE-030131-7590]	GO:0036368:cone photoresponse recovery;	-	GO:0005509:calcium ion binding;GO:0046872:metal ion binding;	K13764
ENSDART00000023588	1.19102	0.102188	-3.5429	-3.94805	0.0004	0.00147219	Down	ENSDARG00000010454	4	22622118	22630001	+	guca1a	guanylate cyclase activator 1A [Source:ZFIN%3BAcc:ZDB-GENE-011128-5]	-	-	GO:0005509:calcium ion binding;GO:0008048:calcium sensitive guanylate cyclase activator activity;GO:0030250:guanylate cyclase activator activity;GO:0046872:metal ion binding;	K08328
ENSDART00000023674	10.0189	22.5957	1.17333	13.0957	5e-05	0.000205425	Ups	ENSDARG00000056023	3	23546803	23551888	+	hoxb9a	homeobox B9a [Source:ZFIN%3BAcc:ZDB-GENE-990415-109]	GO:0006351:transcription, DNA-templated;GO:0006355:regulation of transcription, DNA-templated;GO:0007275:multicellular organism development;	GO:0005634:nucleus;	GO:0003677:DNA binding;GO:0043565:sequence-specific DNA binding;	K09294
ENSDART00000023851	0.735615	0.277378	-1.4071	-5.05569	5e-05	0.000205425	Down	ENSDARG00000018809	2	12064911	12128748	-	abhd3	abhydrolase domain containing 3 [Source:ZFIN%3BAcc:ZDB-GENE-040912-90]	-	GO:0005575:cellular_component;	GO:0016787:hydrolase activity;	K13696
ENSDART00000023995	1.02688	2.54567	1.30978	3.37193	5e-05	0.000205425	Ups	ENSDARG00000012726	16	32251630	32254698	-	fam26e.2	family with sequence similarity 26%2C member E%2C tandem duplicate 2 [Source:ZFIN%3BAcc:ZDB-GENE-140107-2]	-	GO:0005887:integral component of plasma membrane;GO:0016020:membrane;GO:0016021:integral component of membrane;	GO:0005261:cation channel activity;	-
ENSDART00000024027	2.37922	1.01	-1.23613	-2.60298	0.0001	0.000400124	Down	ENSDARG00000020744	17	2657299	2658378	-	bdkrb1	bradykinin receptor B1 [Source:ZFIN%3BAcc:ZDB-GENE-030814-1]	GO:0006950:response to stress;GO:0007165:signal transduction;GO:0007186:G protein-coupled receptor signaling pathway;	GO:0016020:membrane;GO:0016021:integral component of membrane;	GO:0004871:obsolete signal transducer activity;GO:0004930:G protein-coupled receptor activity;GO:0004947:bradykinin receptor activity;	K03916
ENSDART00000024135	60.6698	29.9867	-1.01666	-15.0029	5e-05	0.000205425	Down	ENSDARG00000039522	2	1667471	1677238	-	tubb2	tubulin%2C beta 2A class IIa [Source:ZFIN%3BAcc:ZDB-GENE-050522-384]	GO:0007017:microtubule-based process;	GO:0005737:cytoplasm;GO:0005856:cytoskeleton;GO:0005874:microtubule;	GO:0000166:nucleotide binding;GO:0003924:GTPase activity;GO:0005200:structural constituent of cytoskeleton;GO:0005525:GTP binding;	K07375
ENSDART00000024136	6.78316	1.32358	-2.35751	-2.30523	0.00035	0.00130006	Down	ENSDARG00000010680	3	22962265	22965583	+	gngt2a	guanine nucleotide binding protein (G protein)%2C gamma transducing activity polypeptide 2a [Source:ZFIN%3BAcc:ZDB-GENE-030131-7595]	GO:0007165:signal transduction;GO:0007186:G protein-coupled receptor signaling pathway;	GO:0005834:heterotrimeric G-protein complex;GO:0005886:plasma membrane;GO:0016020:membrane;	GO:0004871:obsolete signal transducer activity;	K04549
ENSDART00000024328	2.351	0.194318	-3.59678	-5.87274	5e-05	0.000205425	Down	ENSDARG00000012903	1	13745921	13756389	+	slc34a2a	solute carrier family 34 (type II sodium/phosphate cotransporter)%2C member 2a [Source:ZFIN%3BAcc:ZDB-GENE-000524-1]	GO:0006817:phosphate ion transport;GO:0030643:cellular phosphate ion homeostasis;GO:0044341:sodium-dependent phosphate transport;	GO:0005737:cytoplasm;GO:0005903:brush border;GO:0016020:membrane;GO:0016021:integral component of membrane;GO:0016324:apical plasma membrane;GO:0031982:vesicle;	GO:0005315:inorganic phosphate transmembrane transporter activity;GO:0005436:sodium:phosphate symporter activity;GO:0015321:sodium-dependent phosphate transmembrane transporter activity;	K14683
ENSDART00000024350	3.63047	0.446682	-3.02284	-4.87479	5e-05	0.000205425	Down	ENSDARG00000021172	20	25635579	25643093	-	cyp2ad2	cytochrome P450%2C family 2%2C subfamily AD%2C polypeptide 2 [Source:ZFIN%3BAcc:ZDB-GENE-020812-2]	GO:0019369:arachidonic acid metabolic process;GO:0055114:oxidation-reduction process;	GO:0016020:membrane;GO:0016021:integral component of membrane;	GO:0004497:monooxygenase activity;GO:0005506:iron ion binding;GO:0008392:arachidonic acid epoxygenase activity;GO:0008395:steroid hydroxylase activity;GO:0016491:oxidoreductase activity;GO:0016705:oxidoreductase activity, acting on paired donors, with incorporation or reduction of molecular oxygen;GO:0016712:oxidoreductase activity, acting on paired donors, with incorporation or reduction of mole…	K17852
ENSDART00000024354	7.32132	16.599	1.18092	7.17323	5e-05	0.000205425	Ups	ENSDARG00000026348	23	36325965	36342890	-	csad	cysteine sulfinic acid decarboxylase [Source:ZFIN%3BAcc:ZDB-GENE-041114-36]	GO:0007507:heart development;GO:0019752:carboxylic acid metabolic process;GO:0042412:taurine biosynthetic process;	GO:0005575:cellular_component;	GO:0003824:catalytic activity;GO:0016829:lyase activity;GO:0016831:carboxy-lyase activity;GO:0030170:pyridoxal phosphate binding;	K01594
ENSDART00000024407	1.64516	0.342772	-2.26291	-2.8858	0.0003	0.00112516	Down	ENSDARG00000007040	21	39902437	39907732	-	tmigd1	transmembrane and immunoglobulin domain containing 1 [Source:ZFIN%3BAcc:ZDB-GENE-080303-6]	-	GO:0016020:membrane;GO:0016021:integral component of membrane;	-	-
ENSDART00000024558	2.94263	0.942266	-1.6429	-4.62443	5e-05	0.000205425	Down	ENSDARG00000009443	17	42707477	42711850	-	zgc:92137	zgc:92137 [Source:ZFIN%3BAcc:ZDB-GENE-040801-179]	GO:0005975:carbohydrate metabolic process;GO:0008152:metabolic process;	-	GO:0003824:catalytic activity;GO:0004556:alpha-amylase activity;GO:0016787:hydrolase activity;GO:0016798:hydrolase activity, acting on glycosyl bonds;GO:0043169:cation binding;	-
ENSDART00000024768	45.5328	10.3232	-2.14102	-11.5411	5e-05	0.000205425	Down	ENSDARG00000011693	18	42782718	42786565	-	ttc36	tetratricopeptide repeat domain 36 [Source:ZFIN%3BAcc:ZDB-GENE-041114-87]	GO:0032474:otolith morphogenesis;GO:0061371:determination of heart left/right asymmetry;	GO:0005575:cellular_component;	-	-
ENSDART00000024775	4.00538	0.96103	-2.05928	-2.54017	5e-05	0.000205425	Down	ENSDARG00000045560	4	17737865	17804176	-	mybpc1	myosin binding protein C%2C slow type [Source:ZFIN%3BAcc:ZDB-GENE-041114-196]	GO:0048741:skeletal muscle fiber development;	-	-	K12557
ENSDART00000024906	0.538204	1.76387	1.71252	1.41956	0.0183	0.0467077	Ups	ENSDARG00000009677	6	29870699	30090830	+	dlg1	discs%2C large homolog 1 (Drosophila) [Source:ZFIN%3BAcc:ZDB-GENE-010724-8]	GO:0001935:endothelial cell proliferation;GO:0007015:actin filament organization;GO:0007268:chemical synaptic transmission;GO:0007399:nervous system development;GO:0030866:cortical actin cytoskeleton organization;GO:0043113:receptor clustering;GO:0045197:establishment or maintenance of epithelial cell apical/basal polarity;GO:0045930:negative regulation of mitotic cell cycle;GO:0097120:receptor l…	GO:0005783:endoplasmic reticulum;GO:0005789:endoplasmic reticulum membrane;GO:0008328:ionotropic glutamate receptor complex;GO:0014069:postsynaptic density;GO:0016020:membrane;GO:0016323:basolateral plasma membrane;GO:0030054:cell junction;GO:0045211:postsynaptic membrane;	GO:0004385:guanylate kinase activity;GO:0019901:protein kinase binding;GO:0019902:phosphatase binding;GO:0035255:ionotropic glutamate receptor binding;	K12076
ENSDART00000025024	20.5999	44.1853	1.10093	18.3389	5e-05	0.000205425	Ups	ENSDARG00000014587	8	23558735	23591223	-	slc38a5b	solute carrier family 38%2C member 5b [Source:ZFIN%3BAcc:ZDB-GENE-040718-395]	-	GO:0005887:integral component of plasma membrane;GO:0016020:membrane;GO:0016021:integral component of membrane;	GO:0015187:glycine transmembrane transporter activity;	K14992
ENSDART00000025146	2.30613	0.810073	-1.50935	-6.25096	5e-05	0.000205425	Down	ENSDARG00000018621	19	663987	677904	-	slc6a19a.1	solute carrier family 6 (neutral amino acid transporter)%2C member 19a%2C tandem duplicate 1 [Source:ZFIN%3BAcc:ZDB-GENE-070620-2]	GO:0006810:transport;GO:0006836:neurotransmitter transport;	GO:0005887:integral component of plasma membrane;GO:0016020:membrane;GO:0016021:integral component of membrane;	GO:0005328:neurotransmitter:sodium symporter activity;GO:0015175:neutral amino acid transmembrane transporter activity;GO:0015293:symporter activity;	K05334
ENSDART00000025196	31.6493	13.8968	-1.18742	-9.66445	5e-05	0.000205425	Down	ENSDARG00000003219	23	33812684	33826830	-	bin2a	bridging integrator 2a [Source:ZFIN%3BAcc:ZDB-GENE-041114-126]	-	GO:0005737:cytoplasm;	-	-
ENSDART00000025241	18.0733	1.37535	-3.71599	-2.01955	5e-05	0.000205425	Down	ENSDARG00000044280	6	41188784	41191924	+	opn1mw2	opsin 1 (cone pigments)%2C medium-wave-sensitive%2C 2 [Source:ZFIN%3BAcc:ZDB-GENE-030728-5]	GO:0007165:signal transduction;GO:0007186:G protein-coupled receptor signaling pathway;GO:0007601:visual perception;GO:0007602:phototransduction;GO:0018298:protein-chromophore linkage;GO:0050896:response to stimulus;GO:0071482:cellular response to light stimulus;	GO:0001750:photoreceptor outer segment;GO:0005887:integral component of plasma membrane;GO:0016020:membrane;GO:0016021:integral component of membrane;	GO:0004871:obsolete signal transducer activity;GO:0004930:G protein-coupled receptor activity;GO:0008020:G protein-coupled photoreceptor activity;GO:0009881:photoreceptor activity;	-
ENSDART00000025414	6.27227	2.52705	-1.31153	-6.03353	5e-05	0.000205425	Down	ENSDARG00000001437	23	22273916	22286084	+	slc2a1a	solute carrier family 2 (facilitated glucose transporter)%2C member 1a [Source:ZFIN%3BAcc:ZDB-GENE-030131-3158]	GO:0001885:endothelial cell development;GO:0002040:sprouting angiogenesis;GO:0006810:transport;GO:0008643:carbohydrate transport;GO:0043066:negative regulation of apoptotic process;GO:0046323:glucose import;GO:0055085:transmembrane transport;GO:0061300:cerebellum vasculature development;	GO:0005886:plasma membrane;GO:0016020:membrane;GO:0016021:integral component of membrane;	GO:0005215:transporter activity;GO:0005355:glucose transmembrane transporter activity;GO:0022857:transmembrane transporter activity;	K07299
ENSDART00000025428	4.34695	8.70081	1.00115	8.14917	5e-05	0.000205425	Ups	ENSDARG00000017354	6	45872713	45903864	-	epha2a	eph receptor A2 a [Source:ZFIN%3BAcc:ZDB-GENE-990415-63]	GO:0006468:protein phosphorylation;GO:0007169:transmembrane receptor protein tyrosine kinase signaling pathway;GO:0016310:phosphorylation;GO:0048013:ephrin receptor signaling pathway;	GO:0005887:integral component of plasma membrane;GO:0016020:membrane;GO:0016021:integral component of membrane;	GO:0000166:nucleotide binding;GO:0004672:protein kinase activity;GO:0004713:protein tyrosine kinase activity;GO:0005003:ephrin receptor activity;GO:0005524:ATP binding;GO:0016301:kinase activity;GO:0016740:transferase activity;	K05103
ENSDART00000025698	3.30477	1.46765	-1.17104	-2.83687	0.0001	0.000400124	Down	ENSDARG00000015964	6	30497091	30498095	-	zgc:153311	zgc:153311 [Source:ZFIN%3BAcc:ZDB-GENE-060825-194]	GO:0008150:biological_process;	GO:0005886:plasma membrane;GO:0005923:bicellular tight junction;GO:0016020:membrane;GO:0016021:integral component of membrane;GO:0030054:cell junction;	GO:0005198:structural molecule activity;	-
ENSDART00000025966	13.4471	33.3758	1.31151	10.9387	5e-05	0.000205425	Ups	ENSDARG00000026513	12	27035779	27037408	+	hoxb6b	homeobox B6b [Source:ZFIN%3BAcc:ZDB-GENE-000823-7]	GO:0006351:transcription, DNA-templated;GO:0006355:regulation of transcription, DNA-templated;GO:0007275:multicellular organism development;	GO:0005634:nucleus;	GO:0003677:DNA binding;GO:0003700:DNA-binding transcription factor activity;GO:0043565:sequence-specific DNA binding;	-
ENSDART00000026210	22.0519	9.96247	-1.14633	-10.4411	5e-05	0.000205425	Down	ENSDARG00000017882	9	48982037	49003321	-	rdh1	retinol dehydrogenase 1 [Source:ZFIN%3BAcc:ZDB-GENE-030912-15]	GO:0001501:skeletal system development;GO:0030855:epithelial cell differentiation;GO:0031017:exocrine pancreas development;GO:0031018:endocrine pancreas development;GO:0035050:embryonic heart tube development;GO:0035118:embryonic pectoral fin morphogenesis;GO:0042572:retinol metabolic process;GO:0042574:retinal metabolic process;	GO:0016020:membrane;GO:0016021:integral component of membrane;	GO:0004745:retinol dehydrogenase activity;	-
ENSDART00000026275	3.5767	7.65053	1.09693	2.77323	5e-05	0.000205425	Ups	ENSDARG00000010946	9	9205232	9250915	-	cbsb	cystathionine-beta-synthase b [Source:ZFIN%3BAcc:ZDB-GENE-021030-3]	GO:0006535:cysteine biosynthetic process from serine;GO:0008652:cellular amino acid biosynthetic process;GO:0019343:cysteine biosynthetic process via cystathionine;GO:0019344:cysteine biosynthetic process;	GO:0005737:cytoplasm;	GO:0004122:cystathionine beta-synthase activity;GO:0004124:cysteine synthase activity;GO:0016829:lyase activity;GO:0020037:heme binding;GO:0030170:pyridoxal phosphate binding;	K01697
ENSDART00000026378	8.94265	2.70261	-1.72635	-6.87945	5e-05	0.000205425	Down	ENSDARG00000005853	9	35057391	35062715	-	slc25a6	solute carrier family 25 (mitochondrial carrier%3B adenine nucleotide translocator)%2C member 6 [Source:ZFIN%3BAcc:ZDB-GENE-070912-446]	GO:0006810:transport;GO:0055085:transmembrane transport;	GO:0005743:mitochondrial inner membrane;GO:0016020:membrane;GO:0016021:integral component of membrane;	GO:0005215:transporter activity;	K05863
ENSDART00000026679	4.07061	0.792641	-2.3605	-10.0686	5e-05	0.000205425	Down	ENSDARG00000004643	13	29350206	29375106	-	cdhr1a	cadherin-related family member 1a [Source:ZFIN%3BAcc:ZDB-GENE-040924-4]	GO:0007155:cell adhesion;GO:0007156:homophilic cell adhesion via plasma membrane adhesion molecules;	GO:0005886:plasma membrane;GO:0016020:membrane;GO:0016021:integral component of membrane;	GO:0005509:calcium ion binding;	K16501
ENSDART00000026692	6.82687	1.9767	-1.78813	-6.80636	5e-05	0.000205425	Down	ENSDARG00000007382	13	31241086	31246849	-	ubtd1a	ubiquitin domain containing 1a [Source:ZFIN%3BAcc:ZDB-GENE-070424-93]	-	GO:0005575:cellular_component;	GO:0043130:ubiquitin binding;	-
ENSDART00000026766	230.754	75.0665	-1.62011	-47.7681	5e-05	0.000205425	Down	ENSDARG00000019702	21	39585912	39616539	-	aldocb	aldolase C%2C fructose-bisphosphate%2C b [Source:ZFIN%3BAcc:ZDB-GENE-030821-1]	GO:0006096:glycolytic process;	GO:0005575:cellular_component;	GO:0003824:catalytic activity;GO:0004332:fructose-bisphosphate aldolase activity;GO:0016829:lyase activity;	K01623
ENSDART00000026865	3.98399	1.89499	-1.07202	-4.3765	5e-05	0.000205425	Down	ENSDARG00000014828	23	4349520	4380119	+	l3mbtl1a	l(3)mbt-like 1a (Drosophila) [Source:ZFIN%3BAcc:ZDB-GENE-090312-120]	-	-	-	-
ENSDART00000027000	1092.16	47.0955	-4.53545	-96.948	5e-05	0.000205425	Down	ENSDARG00000002193	8	53668767	53670321	-	rho	rhodopsin [Source:ZFIN%3BAcc:ZDB-GENE-990415-271]	GO:0007165:signal transduction;GO:0007186:G protein-coupled receptor signaling pathway;GO:0007601:visual perception;GO:0007602:phototransduction;GO:0009583:detection of light stimulus;GO:0016038:absorption of visible light;GO:0018298:protein-chromophore linkage;GO:0050896:response to stimulus;GO:0071482:cellular response to light stimulus;	GO:0001750:photoreceptor outer segment;GO:0005887:integral component of plasma membrane;GO:0016020:membrane;GO:0016021:integral component of membrane;	GO:0004871:obsolete signal transducer activity;GO:0004930:G protein-coupled receptor activity;GO:0008020:G protein-coupled photoreceptor activity;GO:0009881:photoreceptor activity;	K04250
ENSDART00000027213	17.2113	1.90051	-3.17889	-9.47995	5e-05	0.000205425	Down	ENSDARG00000011862	13	28545236	28550586	+	inaa	internexin neuronal intermediate filament protein%2C alpha a [Source:ZFIN%3BAcc:ZDB-GENE-060531-65]	GO:0007399:nervous system development;	GO:0005882:intermediate filament;GO:0005883:neurofilament;	GO:0005198:structural molecule activity;	K07608
ENSDART00000027225	3.25517	1.52284	-1.09597	-3.75203	5e-05	0.000205425	Down	ENSDARG00000017884	8	14066791	14088941	-	bgna	biglycan a [Source:ZFIN%3BAcc:ZDB-GENE-040704-74]	GO:0019221:cytokine-mediated signaling pathway;GO:0046426:negative regulation of JAK-STAT cascade;	GO:0005737:cytoplasm;	GO:0004860:protein kinase inhibitor activity;	-
ENSDART00000027304	0.681025	2.41683	1.82734	2.2217	0.011	0.0298007	Ups	ENSDARG00000006409	4	5515120	5521871	+	mapk12b	mitogen-activated protein kinase 12b [Source:ZFIN%3BAcc:ZDB-GENE-041210-123]	GO:0006468:protein phosphorylation;GO:0016310:phosphorylation;	-	GO:0000166:nucleotide binding;GO:0004672:protein kinase activity;GO:0004674:protein serine/threonine kinase activity;GO:0004707:MAP kinase activity;GO:0005524:ATP binding;GO:0016301:kinase activity;GO:0016740:transferase activity;	K04441
ENSDART00000027465	3.60927	0.437217	-3.04529	-6.15315	5e-05	0.000205425	Down	ENSDARG00000023886	25	18925786	18992528	-	cacna2d4b	calcium channel%2C voltage-dependent%2C alpha 2/delta subunit 4b [Source:ZFIN%3BAcc:ZDB-GENE-100422-18]	GO:0051924:regulation of calcium ion transport;GO:0070588:calcium ion transmembrane transport;	GO:0005891:voltage-gated calcium channel complex;	GO:0005246:calcium channel regulator activity;	-
ENSDART00000027689	20.8409	10.1986	-1.03105	-6.06017	5e-05	0.000205425	Down	ENSDARG00000007663	2	31908117	31953787	-	amph	amphiphysin [Source:ZFIN%3BAcc:ZDB-GENE-040426-1711]	GO:0016192:vesicle-mediated transport;	GO:0005737:cytoplasm;GO:0005802:trans-Golgi network;	GO:0005086:ARF guanyl-nucleotide exchange factor activity;	K12562
ENSDART00000027973	366.624	94.1471	-1.96131	-40.8054	5e-05	0.000205425	Down	ENSDARG00000006427	1	25157402	25160746	+	fabp2	fatty acid binding protein 2%2C intestinal [Source:ZFIN%3BAcc:ZDB-GENE-991019-5]	GO:0006810:transport;	-	GO:0005215:transporter activity;GO:0005504:fatty acid binding;GO:0008289:lipid binding;	K08751
ENSDART00000028039	3.8148	1.20815	-1.65881	-5.91371	5e-05	0.000205425	Down	ENSDARG00000012137	20	5063655	5078024	+	cyp46a1.1	cytochrome P450%2C family 46%2C subfamily A%2C polypeptide 1%2C tandem duplicate 1 [Source:ZFIN%3BAcc:ZDB-GENE-050522-464]	GO:0055114:oxidation-reduction process;	GO:0016020:membrane;GO:0016021:integral component of membrane;	GO:0004497:monooxygenase activity;GO:0005506:iron ion binding;GO:0016491:oxidoreductase activity;GO:0016705:oxidoreductase activity, acting on paired donors, with incorporation or reduction of molecular oxygen;GO:0020037:heme binding;GO:0046872:metal ion binding;	K07440
ENSDART00000028093	123.131	32.6837	-1.91355	-22.1563	5e-05	0.000205425	Down	ENSDARG00000016081	2	5596660	5605556	-	cldn15la	claudin 15-like a [Source:ZFIN%3BAcc:ZDB-GENE-010328-12]	-	GO:0005886:plasma membrane;GO:0005923:bicellular tight junction;GO:0016020:membrane;GO:0016021:integral component of membrane;GO:0030054:cell junction;	GO:0005198:structural molecule activity;	K06087
ENSDART00000028108	1.537	0.738106	-1.05822	-4.06564	5e-05	0.000205425	Down	ENSDARG00000016494	16	8384813	8429020	-	ddc	dopa decarboxylase [Source:ZFIN%3BAcc:ZDB-GENE-040426-2656]	GO:0006520:cellular amino acid metabolic process;GO:0007420:brain development;GO:0019752:carboxylic acid metabolic process;	GO:0005575:cellular_component;	GO:0003824:catalytic activity;GO:0016829:lyase activity;GO:0016831:carboxy-lyase activity;GO:0030170:pyridoxal phosphate binding;	K01593
ENSDART00000028260	60.5653	121.149	1.00022	11.264	5e-05	0.000205425	Ups	ENSDARG00000028618	6	39362841	39367931	+	KRT18 (1 of many)	zgc:77517 [Source:ZFIN%3BAcc:ZDB-GENE-040426-1508]	GO:0008150:biological_process;	GO:0005882:intermediate filament;	GO:0005198:structural molecule activity;	-
ENSDART00000028373	29.6397	5.55705	-2.41514	-22.3607	5e-05	0.000205425	Down	ENSDARG00000028396	6	41098522	41118517	+	fkbp5	FK506 binding protein 5 [Source:ZFIN%3BAcc:ZDB-GENE-030616-630]	GO:0000413:protein peptidyl-prolyl isomerization;GO:0006457:protein folding;GO:0061077:chaperone-mediated protein folding;	GO:0005789:endoplasmic reticulum membrane;	GO:0003755:peptidyl-prolyl cis-trans isomerase activity;GO:0005528:FK506 binding;GO:0031072:heat shock protein binding;	K09571
ENSDART00000028410	1.33381	0.557368	-1.25885	-2.49569	0.0006	0.00213767	Down	ENSDARG00000045391	24	14969796	14987412	-	cd226	CD226 molecule [Source:ZFIN%3BAcc:ZDB-GENE-070112-1322]	GO:0002860:positive regulation of natural killer cell mediated cytotoxicity directed against tumor cell target;GO:0007156:homophilic cell adhesion via plasma membrane adhesion molecules;GO:0007157:heterophilic cell-cell adhesion via plasma membrane cell adhesion molecules;GO:0008037:cell recognition;	GO:0005887:integral component of plasma membrane;GO:0005913:cell-cell adherens junction;GO:0016020:membrane;GO:0016021:integral component of membrane;	GO:0005102:signaling receptor binding;GO:0042803:protein homodimerization activity;GO:0050839:cell adhesion molecule binding;	K06567
ENSDART00000028417	1.63673	0.153489	-3.41461	-4.34116	5e-05	0.000205425	Down	ENSDARG00000030626	13	29339992	29343854	+	lrit2	leucine-rich repeat%2C immunoglobulin-like and transmembrane domains 2 [Source:ZFIN%3BAcc:ZDB-GENE-050522-160]	-	GO:0016020:membrane;GO:0016021:integral component of membrane;	-	-
ENSDART00000028693	1.75455	0.840985	-1.06095	-2.15387	0.00145	0.00482373	Down	ENSDARG00000022739	2	53334478	53335665	+	rxfp3.2a	relaxin/insulin-like family peptide receptor 3.2a [Source:ZFIN%3BAcc:ZDB-GENE-121026-2]	GO:0007186:G protein-coupled receptor signaling pathway;GO:0007200:phospholipase C-activating G protein-coupled receptor signaling pathway;GO:0007218:neuropeptide signaling pathway;	GO:0005887:integral component of plasma membrane;GO:0016020:membrane;GO:0016021:integral component of membrane;	GO:0004930:G protein-coupled receptor activity;GO:0008528:G protein-coupled peptide receptor activity;	-
ENSDART00000029051	0.716011	3.47884	2.28055	2.37004	0.0003	0.00112516	Ups	ENSDARG00000039832	13	699294	702040	+	gsta.2	glutathione S-transferase%2C alpha tandem duplicate 2 [Source:ZFIN%3BAcc:ZDB-GENE-070822-30]	GO:0008152:metabolic process;	GO:0005575:cellular_component;	GO:0004364:glutathione transferase activity;GO:0016740:transferase activity;	K00799
ENSDART00000029157	1.98323	0.800595	-1.3087	-3.8727	5e-05	0.000205425	Down	ENSDARG00000023768	11	38162114	38191201	+	mfsd4a	major facilitator superfamily domain containing 4a [Source:ZFIN%3BAcc:ZDB-GENE-040426-1643]	GO:0006810:transport;GO:0055085:transmembrane transport;	GO:0016020:membrane;GO:0016021:integral component of membrane;	GO:0005355:glucose transmembrane transporter activity;	-
ENSDART00000029386	5.92226	15.9273	1.42728	4.24162	5e-05	0.000205425	Ups	ENSDARG00000012881	3	19916121	19942224	-	slc4a1a	solute carrier family 4 (anion exchanger)%2C member 1a (Diego blood group) [Source:ZFIN%3BAcc:ZDB-GENE-010525-1]	GO:0006810:transport;GO:0006811:ion transport;GO:0006820:anion transport;GO:0030218:erythrocyte differentiation;GO:0035162:embryonic hemopoiesis;GO:0051453:regulation of intracellular pH;GO:1902476:chloride transmembrane transport;	GO:0005887:integral component of plasma membrane;GO:0016020:membrane;GO:0016021:integral component of membrane;	GO:0005215:transporter activity;GO:0005452:inorganic anion exchanger activity;GO:0005515:protein binding;GO:0008509:anion transmembrane transporter activity;	-
ENSDART00000029451	4.3639	2.12151	-1.04053	-7.08826	5e-05	0.000205425	Down	ENSDARG00000022254	3	34876222	35121017	+	prkcbb	protein kinase C%2C beta b [Source:ZFIN%3BAcc:ZDB-GENE-040426-1178]	GO:0002250:adaptive immune response;GO:0002376:immune system process;GO:0006351:transcription, DNA-templated;GO:0006355:regulation of transcription, DNA-templated;GO:0006357:regulation of transcription by RNA polymerase II;GO:0006468:protein phosphorylation;GO:0006915:apoptotic process;GO:0007596:blood coagulation;GO:0016310:phosphorylation;GO:0016569:covalent chromatin modification;GO:0018105:pe…	GO:0005622:intracellular;GO:0005634:nucleus;GO:0005737:cytoplasm;GO:0016020:membrane;	GO:0000166:nucleotide binding;GO:0003682:chromatin binding;GO:0004672:protein kinase activity;GO:0004674:protein serine/threonine kinase activity;GO:0004697:protein kinase C activity;GO:0005524:ATP binding;GO:0008270:zinc ion binding;GO:0016301:kinase activity;GO:0016740:transferase activity;GO:0030374:nuclear receptor transcription coactivator activity;GO:0035403:histone kinase activity (H3-T6 s…	K19662
ENSDART00000029974	1.89312	0.546755	-1.7918	-4.71511	5e-05	0.000205425	Down	ENSDARG00000022560	23	24345813	24365346	+	clcnk	chloride channel K [Source:ZFIN%3BAcc:ZDB-GENE-040426-1379]	GO:0006810:transport;GO:0006811:ion transport;GO:0006821:chloride transport;GO:0055085:transmembrane transport;	GO:0005887:integral component of plasma membrane;GO:0016020:membrane;GO:0016021:integral component of membrane;	GO:0005216:ion channel activity;GO:0005247:voltage-gated chloride channel activity;GO:0031404:chloride ion binding;	K05017
ENSDART00000029981	15.1784	7.3744	-1.04142	-2.0238	0.0017	0.00558233	Down	ENSDARG00000025106	14	7482684	7579298	-	ppp3cb	protein phosphatase 3%2C catalytic subunit%2C beta isozyme [Source:ZFIN%3BAcc:ZDB-GENE-050417-406]	-	GO:0005575:cellular_component;	GO:0004721:phosphoprotein phosphatase activity;GO:0016787:hydrolase activity;	K04348
ENSDART00000030064	1.43888	0.518951	-1.47128	-2.9418	5e-05	0.000205425	Down	ENSDARG00000025672	8	50062030	50144188	-	antxr1a	anthrax toxin receptor 1a [Source:ZFIN%3BAcc:ZDB-GENE-110411-15]	-	GO:0016020:membrane;GO:0016021:integral component of membrane;	-	K20909
ENSDART00000030229	4.0039	0.724797	-2.46575	-7.65176	5e-05	0.000205425	Down	ENSDARG00000022631	20	25682537	25685779	+	cyp2p9	cytochrome P450%2C family 2%2C subfamily P%2C polypeptide 9 [Source:ZFIN%3BAcc:ZDB-GENE-040120-2]	GO:0019369:arachidonic acid metabolic process;GO:0055114:oxidation-reduction process;	GO:0016020:membrane;GO:0016021:integral component of membrane;	GO:0004497:monooxygenase activity;GO:0005506:iron ion binding;GO:0008392:arachidonic acid epoxygenase activity;GO:0008395:steroid hydroxylase activity;GO:0016491:oxidoreductase activity;GO:0016705:oxidoreductase activity, acting on paired donors, with incorporation or reduction of molecular oxygen;GO:0016712:oxidoreductase activity, acting on paired donors, with incorporation or reduction of mole…	K07418
ENSDART00000030579	16.9784	7.21146	-1.23534	-8.45127	5e-05	0.000205425	Down	ENSDARG00000024831	21	7217863	7227128	+	crhbp	corticotropin releasing hormone binding protein [Source:ZFIN%3BAcc:ZDB-GENE-040801-196]	GO:0008150:biological_process;	GO:0005576:extracellular region;	GO:0051424:corticotropin-releasing hormone binding;	-
ENSDART00000030622	10.4786	2.61002	-2.00531	-8.02827	5e-05	0.000205425	Down	ENSDARG00000019877	17	41044520	41126491	-	rbks	ribokinase [Source:ZFIN%3BAcc:ZDB-GENE-040625-112]	GO:0005975:carbohydrate metabolic process;GO:0006014:D-ribose metabolic process;GO:0016310:phosphorylation;GO:0019303:D-ribose catabolic process;GO:0046835:carbohydrate phosphorylation;	GO:0005634:nucleus;GO:0005737:cytoplasm;	GO:0000166:nucleotide binding;GO:0004747:ribokinase activity;GO:0005524:ATP binding;GO:0016301:kinase activity;GO:0016740:transferase activity;GO:0016773:phosphotransferase activity, alcohol group as acceptor;GO:0046872:metal ion binding;	K00852
ENSDART00000030665	908.793	420.989	-1.11017	-46.4781	5e-05	0.000205425	Down	ENSDARG00000027355	1	16983808	16986152	+	slc25a4	solute carrier family 25 (mitochondrial carrier%3B adenine nucleotide translocator)%2C member 4 [Source:ZFIN%3BAcc:ZDB-GENE-030131-5275]	GO:0006810:transport;GO:0055085:transmembrane transport;	GO:0005743:mitochondrial inner membrane;GO:0016020:membrane;GO:0016021:integral component of membrane;	GO:0005215:transporter activity;	K05863
ENSDART00000030885	2.22487	0.447483	-2.31381	-5.19212	5e-05	0.000205425	Down	ENSDARG00000001686	8	22988423	23007297	+	uckl1a	uridine-cytidine kinase 1-like 1a [Source:ZFIN%3BAcc:ZDB-GENE-040724-238]	GO:0006206:pyrimidine nucleobase metabolic process;GO:0008152:metabolic process;GO:0009116:nucleoside metabolic process;GO:0016310:phosphorylation;GO:0043097:pyrimidine nucleoside salvage;GO:0044206:UMP salvage;GO:0044211:CTP salvage;	GO:0005829:cytosol;	GO:0000166:nucleotide binding;GO:0004849:uridine kinase activity;GO:0005524:ATP binding;GO:0016301:kinase activity;GO:0016740:transferase activity;	-
ENSDART00000030946	2.63058	6.03729	1.19852	6.56142	5e-05	0.000205425	Ups	ENSDARG00000025017	13	31162250	31165908	-	prdm8	PR domain containing 8 [Source:ZFIN%3BAcc:ZDB-GENE-040426-2747]	GO:0014003:oligodendrocyte development;	-	GO:0046872:metal ion binding;	K20797
ENSDART00000031005	0.938789	0.382899	-1.29384	-2.29638	0.00135	0.00451752	Down	ENSDARG00000002917	22	10068868	10081277	-	gls2b	glutaminase 2b (liver%2C mitochondrial) [Source:ZFIN%3BAcc:ZDB-GENE-050208-408]	GO:0006541:glutamine metabolic process;	-	GO:0004359:glutaminase activity;	-
ENSDART00000031211	1.34774	2.76494	1.03671	4.5356	5e-05	0.000205425	Ups	ENSDARG00000076557	14	2690680	2728761	-	bicc2	bicaudal C homolog 2 [Source:ZFIN%3BAcc:ZDB-GENE-110110-3]	-	-	GO:0003676:nucleic acid binding;GO:0003723:RNA binding;	K18756
ENSDART00000031265	6.59537	2.66258	-1.30863	-2.93451	0.0004	0.00147219	Down	ENSDARG00000090035	5	10266191	10445867	-	rtn4r	reticulon 4 receptor [Source:ZFIN%3BAcc:ZDB-GENE-040310-1]	GO:0007411:axon guidance;GO:0019221:cytokine-mediated signaling pathway;GO:0046426:negative regulation of JAK-STAT cascade;GO:0048936:peripheral nervous system neuron axonogenesis;	GO:0005737:cytoplasm;	GO:0004860:protein kinase inhibitor activity;GO:0005515:protein binding;	-
ENSDART00000031490	1.01077	2.29146	1.1808	2.36872	5e-05	0.000205425	Ups	ENSDARG00000021916	17	21412857	21421628	-	vax1	ventral anterior homeobox 1 [Source:ZFIN%3BAcc:ZDB-GENE-030904-9]	GO:0006351:transcription, DNA-templated;GO:0006355:regulation of transcription, DNA-templated;GO:0007275:multicellular organism development;GO:0007411:axon guidance;GO:0007420:brain development;GO:0021554:optic nerve development;GO:0060041:retina development in camera-type eye;GO:0060042:retina morphogenesis in camera-type eye;GO:0061386:closure of optic fissure;GO:0090259:regulation of retinal g…	GO:0005634:nucleus;	GO:0003677:DNA binding;GO:0003700:DNA-binding transcription factor activity;GO:0043565:sequence-specific DNA binding;	K09318
ENSDART00000031546	4.55586	1.92234	-1.24486	-5.25826	5e-05	0.000205425	Down	ENSDARG00000055559	1	21793826	21821324	-	chrna6	cholinergic receptor%2C nicotinic%2C alpha 6 [Source:ZFIN%3BAcc:ZDB-GENE-090312-91]	GO:0006810:transport;GO:0006811:ion transport;GO:0007271:synaptic transmission, cholinergic;GO:0007274:neuromuscular synaptic transmission;GO:0035094:response to nicotine;GO:0098655:cation transmembrane transport;	GO:0005886:plasma membrane;GO:0005892:acetylcholine-gated channel complex;GO:0016020:membrane;GO:0016021:integral component of membrane;GO:0030054:cell junction;GO:0045202:synapse;GO:0045211:postsynaptic membrane;	GO:0005216:ion channel activity;GO:0005230:extracellular ligand-gated ion channel activity;GO:0015464:acetylcholine receptor activity;GO:0042166:acetylcholine binding;	K04808
ENSDART00000031752	2.97648	6.26128	1.07285	7.14808	5e-05	0.000205425	Ups	ENSDARG00000026395	18	15365605	15405108	-	rfx4	regulatory factor X%2C 4 [Source:ZFIN%3BAcc:ZDB-GENE-040909-2]	GO:0006351:transcription, DNA-templated;GO:0006355:regulation of transcription, DNA-templated;GO:0006357:regulation of transcription by RNA polymerase II;GO:0021914:negative regulation of smoothened signaling pathway involved in ventral spinal cord patterning;	GO:0005634:nucleus;	GO:0000978:RNA polymerase II proximal promoter sequence-specific DNA binding;GO:0003677:DNA binding;GO:0003700:DNA-binding transcription factor activity;	K09174
ENSDART00000031993	0.992947	0.37855	-1.39123	-5.01117	5e-05	0.000205425	Down	ENSDARG00000074149	11	35515346	35758022	-	itpr1b	inositol 1%2C4%2C5-trisphosphate receptor%2C type 1b [Source:ZFIN%3BAcc:ZDB-GENE-070604-2]	GO:0006811:ion transport;GO:0006816:calcium ion transport;GO:0051209:release of sequestered calcium ion into cytosol;GO:0055085:transmembrane transport;GO:0070588:calcium ion transmembrane transport;	GO:0005783:endoplasmic reticulum;GO:0005789:endoplasmic reticulum membrane;GO:0005886:plasma membrane;GO:0016020:membrane;GO:0016021:integral component of membrane;GO:0016529:sarcoplasmic reticulum;GO:0030667:secretory granule membrane;	GO:0005216:ion channel activity;GO:0005220:inositol 1,4,5-trisphosphate-sensitive calcium-release channel activity;GO:0005262:calcium channel activity;GO:0005509:calcium ion binding;GO:0035091:phosphatidylinositol binding;GO:0070679:inositol 1,4,5 trisphosphate binding;	K04958
ENSDART00000031998	1.68604	0.311407	-2.43677	-4.18829	5e-05	0.000205425	Down	ENSDARG00000056643	17	21983023	21990832	-	slc22a7b.1	solute carrier family 22 (organic anion transporter)%2C member 7b%2C tandem duplicate 1 [Source:ZFIN%3BAcc:ZDB-GENE-040426-1311]	GO:0055085:transmembrane transport;	GO:0005887:integral component of plasma membrane;GO:0016020:membrane;GO:0016021:integral component of membrane;	GO:0008514:organic anion transmembrane transporter activity;GO:0022857:transmembrane transporter activity;	K08204
ENSDART00000032342	11.7331	2.83008	-2.05167	-8.4085	5e-05	0.000205425	Down	ENSDARG00000026406	14	47423685	47447115	+	anxa5a	annexin A5a [Source:ZFIN%3BAcc:ZDB-GENE-080220-29]	GO:0050819:negative regulation of coagulation;	-	GO:0005509:calcium ion binding;GO:0005544:calcium-dependent phospholipid binding;	-
ENSDART00000032498	39.7646	81.588	1.03687	16.7031	5e-05	0.000205425	Ups	ENSDARG00000024540	8	29717388	29725719	+	tspan36	tetraspanin 36 [Source:ZFIN%3BAcc:ZDB-GENE-040718-248]	GO:0007166:cell surface receptor signaling pathway;GO:0043473:pigmentation;	GO:0005887:integral component of plasma membrane;GO:0016020:membrane;GO:0016021:integral component of membrane;	-	-
ENSDART00000032547	14.2099	32.0931	1.17536	6.97043	5e-05	0.000205425	Ups	ENSDARG00000033227	14	36545210	36546749	+	lect2l	leukocyte cell-derived chemotaxin 2 like [Source:ZFIN%3BAcc:ZDB-GENE-070127-4]	GO:0009617:response to bacterium;GO:0044782:cilium organization;	GO:0005737:cytoplasm;	-	-
ENSDART00000033093	6.03839	2.74249	-1.13868	-5.99251	5e-05	0.000205425	Down	ENSDARG00000022698	23	5754000	5785481	-	lad1	ladinin [Source:ZFIN%3BAcc:ZDB-GENE-030616-268]	-	-	GO:0005198:structural molecule activity;	-
ENSDART00000033118	64.8782	135.358	1.06097	14.7807	5e-05	0.000205425	Ups	ENSDARG00000020741	1	9381989	9387428	-	fga	fibrinogen alpha chain [Source:ZFIN%3BAcc:ZDB-GENE-031010-21]	GO:0007165:signal transduction;GO:0030168:platelet activation;GO:0051258:protein polymerization;GO:0072378:blood coagulation, fibrin clot formation;	GO:0005577:fibrinogen complex;	GO:0005102:signaling receptor binding;GO:0030674:protein binding, bridging;	K03903
ENSDART00000033121	0.795457	1.70212	1.09748	2.05367	0.0029	0.00905184	Ups	ENSDARG00000021697	10	42098309	42111424	-	morn3	MORN repeat containing 3 [Source:ZFIN%3BAcc:ZDB-GENE-050417-152]	GO:0008150:biological_process;	GO:0005575:cellular_component;	GO:0003674:molecular_function;	-
ENSDART00000033248	14.4826	1.9404	-2.89989	-3.87987	5e-05	0.000205425	Down	ENSDARG00000026865	18	12307979	12326374	-	fam107b	family with sequence similarity 107%2C member B [Source:ZFIN%3BAcc:ZDB-GENE-031030-12]	GO:0008150:biological_process;	GO:0005575:cellular_component;	GO:0003674:molecular_function;	-
ENSDART00000033394	24.4157	10.9241	-1.1603	-8.90664	5e-05	0.000205425	Down	ENSDARG00000028000	24	3931994	3972265	+	pfkpa	phosphofructokinase%2C platelet a [Source:ZFIN%3BAcc:ZDB-GENE-091112-22]	GO:0006002:fructose 6-phosphate metabolic process;GO:0006096:glycolytic process;GO:0008152:metabolic process;GO:0016310:phosphorylation;	GO:0005737:cytoplasm;	GO:0000166:nucleotide binding;GO:0003824:catalytic activity;GO:0003872:6-phosphofructokinase activity;GO:0005524:ATP binding;GO:0016301:kinase activity;GO:0016740:transferase activity;GO:0046872:metal ion binding;	K00850
ENSDART00000033588	46.8254	96.1081	1.03737	2.57901	5e-05	0.000205425	Ups	ENSDARG00000024870	20	30130679	30132431	-	BX248324.1	-	-	-	-	-
ENSDART00000033657	3.41975	1.14583	-1.5775	-4.68774	5e-05	0.000205425	Down	ENSDARG00000025671	11	25396425	25441517	+	grm6b	glutamate receptor%2C metabotropic 6b [Source:ZFIN%3BAcc:ZDB-GENE-021120-2]	GO:0007165:signal transduction;GO:0007186:G protein-coupled receptor signaling pathway;GO:0050908:detection of light stimulus involved in visual perception;GO:0051966:regulation of synaptic transmission, glutamatergic;	GO:0005886:plasma membrane;GO:0005887:integral component of plasma membrane;GO:0016020:membrane;GO:0016021:integral component of membrane;GO:0042734:presynaptic membrane;	GO:0001642:group III metabotropic glutamate receptor activity;GO:0004871:obsolete signal transducer activity;GO:0004930:G protein-coupled receptor activity;	K04608
ENSDART00000034377	147.235	7.90975	-4.21834	-33.9369	5e-05	0.000205425	Down	ENSDARG00000021339	25	18363524	18374295	-	cpa5	carboxypeptidase A5 [Source:ZFIN%3BAcc:ZDB-GENE-020514-1]	GO:0006508:proteolysis;	GO:0005615:extracellular space;	GO:0004180:carboxypeptidase activity;GO:0004181:metallocarboxypeptidase activity;GO:0008233:peptidase activity;GO:0008237:metallopeptidase activity;GO:0008270:zinc ion binding;GO:0016787:hydrolase activity;GO:0046872:metal ion binding;	K08779
ENSDART00000034432	3.51592	1.46246	-1.2655	-2.59138	5e-05	0.000205425	Down	ENSDARG00000026335	17	45546201	45569379	-	susd4	sushi domain containing 4 [Source:ZFIN%3BAcc:ZDB-GENE-110511-1]	GO:0043009:chordate embryonic development;	GO:0016020:membrane;GO:0016021:integral component of membrane;	-	-
ENSDART00000034545	1.56693	0.202983	-2.94851	-2.3209	0.00555	0.0162978	Down	ENSDARG00000043173	22	7450619	7453909	+	CELA1 (1 of many)	zgc:92745 [Source:ZFIN%3BAcc:ZDB-GENE-040801-12]	GO:0006508:proteolysis;	GO:0005615:extracellular space;	GO:0004252:serine-type endopeptidase activity;GO:0008233:peptidase activity;GO:0008236:serine-type peptidase activity;GO:0016787:hydrolase activity;	K01326
ENSDART00000034586	15.0208	0.546182	-4.78144	-9.8475	5e-05	0.000205425	Down	ENSDARG00000043171	22	7457021	7462702	+	CELA1 (1 of many)	zgc:112302 [Source:ZFIN%3BAcc:ZDB-GENE-050626-127]	GO:0006508:proteolysis;	GO:0005615:extracellular space;	GO:0004252:serine-type endopeptidase activity;GO:0008233:peptidase activity;GO:0008236:serine-type peptidase activity;GO:0016787:hydrolase activity;	-
ENSDART00000034619	2.53435	0.780866	-1.69847	-4.83892	5e-05	0.000205425	Down	ENSDARG00000056757	13	11557188	11581718	-	slc39a8	solute carrier family 39 (zinc transporter)%2C member 8 [Source:ZFIN%3BAcc:ZDB-GENE-050419-124]	GO:0006829:zinc ion transport;	-	GO:0005385:zinc ion transmembrane transporter activity;	K14714
ENSDART00000034639	3.31379	0.61811	-2.42255	-4.42743	5e-05	0.000205425	Down	ENSDARG00000051940	5	69154214	69175547	-	ugt2a4	UDP glucuronosyltransferase 2 family%2C polypeptide A4 [Source:ZFIN%3BAcc:ZDB-GENE-080721-23]	GO:0008152:metabolic process;	GO:0016020:membrane;GO:0016021:integral component of membrane;	GO:0015020:glucuronosyltransferase activity;GO:0016740:transferase activity;GO:0016757:transferase activity, transferring glycosyl groups;GO:0016758:transferase activity, transferring hexosyl groups;	K00699
ENSDART00000034790	33.7804	16.7012	-1.01624	-6.65614	5e-05	0.000205425	Down	ENSDARG00000023181	2	38012852	38017946	-	pcp4l1	Purkinje cell protein 4 like 1 [Source:ZFIN%3BAcc:ZDB-GENE-040724-35]	-	-	-	-
ENSDART00000034849	9.43602	2.03909	-2.21025	-4.01705	5e-05	0.000205425	Down	ENSDARG00000025728	5	28999003	29043228	-	grin1b	glutamate receptor%2C ionotropic%2C N-methyl D-aspartate 1b [Source:ZFIN%3BAcc:ZDB-GENE-051202-2]	GO:0006810:transport;GO:0006811:ion transport;	GO:0005886:plasma membrane;GO:0016020:membrane;GO:0016021:integral component of membrane;GO:0017146:NMDA selective glutamate receptor complex;GO:0030054:cell junction;GO:0045202:synapse;GO:0045211:postsynaptic membrane;	GO:0004970:ionotropic glutamate receptor activity;GO:0004972:NMDA glutamate receptor activity;GO:0005216:ion channel activity;GO:0005234:extracellularly glutamate-gated ion channel activity;	K05208
ENSDART00000035067	0.423576	0.961594	1.18281	2.12936	0.0021	0.00676319	Ups	ENSDARG00000025797	7	13573155	13611473	+	abhd2a	abhydrolase domain containing 2a [Source:ZFIN%3BAcc:ZDB-GENE-040426-784]	GO:0006629:lipid metabolic process;GO:0016042:lipid catabolic process;GO:0032570:response to progesterone;GO:0043401:steroid hormone mediated signaling pathway;GO:0046464:acylglycerol catabolic process;	GO:0005886:plasma membrane;GO:0016020:membrane;GO:0016021:integral component of membrane;	GO:0003707:steroid hormone receptor activity;GO:0016787:hydrolase activity;GO:0042562:hormone binding;GO:0047372:acylglycerol lipase activity;GO:0052689:carboxylic ester hydrolase activity;	K13697
ENSDART00000035096	2.1953	5.09892	1.21577	1.34991	0.0173	0.0444531	Ups	ENSDARG00000019949	15	29450328	29454627	-	serpinh1b	serpin peptidase inhibitor%2C clade H (heat shock protein 47)%2C member 1b [Source:ZFIN%3BAcc:ZDB-GENE-990415-93]	GO:0030199:collagen fibril organization;GO:0031101:fin regeneration;	GO:0005615:extracellular space;GO:0005783:endoplasmic reticulum;	GO:0004867:serine-type endopeptidase inhibitor activity;GO:0005518:collagen binding;	K09501
ENSDART00000035338	0.699104	0.286887	-1.28502	-1.686	0.00965	0.0265834	Down	ENSDARG00000010384	2	48428426	48429996	+	lpar5a	lysophosphatidic acid receptor 5a [Source:ZFIN%3BAcc:ZDB-GENE-030131-1193]	GO:0007186:G protein-coupled receptor signaling pathway;	GO:0016020:membrane;GO:0016021:integral component of membrane;	GO:0004930:G protein-coupled receptor activity;	-
ENSDART00000035612	1.00191	2.6436	1.39975	2.67677	5e-05	0.000205425	Ups	ENSDARG00000024537	20	34942821	34961640	+	emilin1a	elastin microfibril interfacer 1a [Source:ZFIN%3BAcc:ZDB-GENE-041001-191]	GO:0007155:cell adhesion;GO:0030097:hemopoiesis;	GO:0005576:extracellular region;GO:0005581:collagen trimer;GO:0031012:extracellular matrix;	GO:0030023:extracellular matrix constituent conferring elasticity;	-
ENSDART00000036050	179.388	27.6446	-2.69802	-20.0737	5e-05	0.000205425	Down	ENSDARG00000027236	11	29997172	30004914	+	rs1a	retinoschisin 1a [Source:ZFIN%3BAcc:ZDB-GENE-040801-171]	-	GO:0005575:cellular_component;	-	-
ENSDART00000036057	6.65888	1.66574	-1.99912	-3.33706	5e-05	0.000205425	Down	ENSDARG00000028478	6	39502087	39505845	+	si:ch211-173n18.3	si:ch211-173n18.3 [Source:ZFIN%3BAcc:ZDB-GENE-120215-62]	GO:0008152:metabolic process;	GO:0005737:cytoplasm;	GO:0008168:methyltransferase activity;GO:0008757:S-adenosylmethionine-dependent methyltransferase activity;	-
ENSDART00000036090	1.44726	3.0563	1.07846	1.38029	0.01735	0.0445657	Ups	ENSDARG00000027600	10	1192755	1281043	-	pdlim5b	PDZ and LIM domain 5b [Source:ZFIN%3BAcc:ZDB-GENE-040426-908]	-	-	GO:0008270:zinc ion binding;GO:0046872:metal ion binding;	-
ENSDART00000036318	2.85237	0.659497	-2.11272	-3.3639	5e-05	0.000205425	Down	ENSDARG00000026904	2	37893332	37895847	+	cbln13	cerebellin 13 [Source:ZFIN%3BAcc:ZDB-GENE-070912-288]	-	-	-	-
ENSDART00000036472	1.28244	0.248013	-2.3704	-2.08552	0.00235	0.00747772	Down	ENSDARG00000021909	24	658408	665529	+	zgc:110852	zgc:110852 [Source:ZFIN%3BAcc:ZDB-GENE-050306-31]	GO:0008150:biological_process;	GO:0005886:plasma membrane;GO:0016021:integral component of membrane;	GO:0003674:molecular_function;	-
ENSDART00000036729	0.340233	0.814561	1.2595	1.3924	0.01355	0.035877	Ups	ENSDARG00000000767	7	32373523	32388203	-	spi1b	Spi-1 proto-oncogene b [Source:ZFIN%3BAcc:ZDB-GENE-980526-164]	GO:0006355:regulation of transcription, DNA-templated;GO:0010628:positive regulation of gene expression;GO:0030099:myeloid cell differentiation;GO:0030223:neutrophil differentiation;GO:0030225:macrophage differentiation;GO:0045647:negative regulation of erythrocyte differentiation;GO:0045659:negative regulation of neutrophil differentiation;GO:0048821:erythrocyte development;	GO:0005634:nucleus;	GO:0000981:DNA-binding transcription factor activity, RNA polymerase II-specific;GO:0003677:DNA binding;GO:0003700:DNA-binding transcription factor activity;GO:0005515:protein binding;GO:0043565:sequence-specific DNA binding;	K09438
ENSDART00000036939	36.9625	18.1651	-1.02489	-9.85745	5e-05	0.000205425	Down	ENSDARG00000027744	11	6446307	6447909	+	gadd45ba	growth arrest and DNA-damage-inducible%2C beta a [Source:ZFIN%3BAcc:ZDB-GENE-040426-1971]	GO:0000185:activation of MAPKKK activity;GO:0001756:somitogenesis;GO:0006950:response to stress;GO:0046686:response to cadmium ion;GO:0051597:response to methylmercury;GO:0051726:regulation of cell cycle;	GO:0005634:nucleus;GO:0005737:cytoplasm;	-	K04402
ENSDART00000037007	34.1355	12.6157	-1.43605	-12.2092	5e-05	0.000205425	Down	ENSDARG00000025012	19	5177732	5186827	-	tpi1a	triosephosphate isomerase 1a [Source:ZFIN%3BAcc:ZDB-GENE-020416-3]	GO:0006094:gluconeogenesis;GO:0006096:glycolytic process;GO:0006098:pentose-phosphate shunt;GO:0008152:metabolic process;GO:0019563:glycerol catabolic process;GO:0046166:glyceraldehyde-3-phosphate biosynthetic process;	GO:0005829:cytosol;	GO:0003824:catalytic activity;GO:0004807:triose-phosphate isomerase activity;GO:0016853:isomerase activity;	K01803
ENSDART00000037126	35.3912	16.4775	-1.10289	-14.7013	5e-05	0.000205425	Down	ENSDARG00000014287	19	5156432	5174246	+	eno2	enolase 2 [Source:ZFIN%3BAcc:ZDB-GENE-040704-27]	GO:0006096:glycolytic process;	GO:0000015:phosphopyruvate hydratase complex;	GO:0000287:magnesium ion binding;GO:0004634:phosphopyruvate hydratase activity;	K01689
ENSDART00000037346	407.038	11.4271	-5.15464	-37.9312	5e-05	0.000205425	Down	ENSDARG00000090428	7	34804496	34807090	+	ctrb1	chymotrypsinogen B1 [Source:ZFIN%3BAcc:ZDB-GENE-030131-1171]	GO:0006508:proteolysis;	-	GO:0004252:serine-type endopeptidase activity;GO:0008233:peptidase activity;GO:0008236:serine-type peptidase activity;GO:0016787:hydrolase activity;	K01310
ENSDART00000037361	2.87391	7.86641	1.45269	3.00032	5e-05	0.000205425	Ups	ENSDARG00000006878	7	38550180	38590483	-	phf21aa	PHD finger protein 21Aa [Source:ZFIN%3BAcc:ZDB-GENE-050208-99]	GO:0000122:negative regulation of transcription by RNA polymerase II;	GO:0000118:histone deacetylase complex;	GO:0000977:RNA polymerase II regulatory region sequence-specific DNA binding;GO:0003682:chromatin binding;GO:0003712:transcription coregulator activity;GO:0042393:histone binding;	-
ENSDART00000037379	9.123	4.10264	-1.15296	-5.28557	5e-05	0.000205425	Down	ENSDARG00000070584	20	44028188	44071781	+	clic5b	chloride intracellular channel 5b [Source:ZFIN%3BAcc:ZDB-GENE-040426-2542]	GO:0006749:glutathione metabolic process;GO:0006810:transport;GO:0006811:ion transport;GO:0006821:chloride transport;GO:0007605:sensory perception of sound;GO:0034765:regulation of ion transmembrane transport;GO:1902476:chloride transmembrane transport;	GO:0005634:nucleus;GO:0005737:cytoplasm;GO:0034707:chloride channel complex;	GO:0004364:glutathione transferase activity;GO:0005244:voltage-gated ion channel activity;GO:0005254:chloride channel activity;	-
ENSDART00000037553	7.60858	2.6197	-1.53823	-8.55332	5e-05	0.000205425	Down	ENSDARG00000008457	1	39519203	39540357	+	faah2a	fatty acid amide hydrolase 2a [Source:ZFIN%3BAcc:ZDB-GENE-040718-453]	-	GO:0016020:membrane;GO:0016021:integral component of membrane;	GO:0016787:hydrolase activity;GO:0016884:carbon-nitrogen ligase activity, with glutamine as amido-N-donor;GO:0103073:anandamide amidohydrolase activity;	K19176
ENSDART00000037691	0.88068	2.1691	1.30041	2.30553	0.00025	0.000949056	Ups	ENSDARG00000024894	5	71479686	71505142	-	tbx5a	T-box 5a [Source:ZFIN%3BAcc:ZDB-GENE-991124-7]	GO:0001947:heart looping;GO:0003007:heart morphogenesis;GO:0003143:embryonic heart tube morphogenesis;GO:0003146:heart jogging;GO:0003190:atrioventricular valve formation;GO:0003294:atrial ventricular junction remodeling;GO:0003342:proepicardium development;GO:0003344:pericardium morphogenesis;GO:0006351:transcription, DNA-templated;GO:0006355:regulation of transcription, DNA-templated;GO:0007275…	GO:0005634:nucleus;GO:0015629:actin cytoskeleton;	GO:0001103:RNA polymerase II repressing transcription factor binding;GO:0003677:DNA binding;GO:0003700:DNA-binding transcription factor activity;GO:0005515:protein binding;GO:0043565:sequence-specific DNA binding;	K10179
ENSDART00000037694	53.0365	247.369	2.22161	5.59672	5e-05	0.000205425	Ups	ENSDARG00000025254	16	23483337	23484228	+	s100a10b	S100 calcium binding protein A10b [Source:ZFIN%3BAcc:ZDB-GENE-040426-1937]	-	GO:0005575:cellular_component;	GO:0005509:calcium ion binding;GO:0046872:metal ion binding;	-
ENSDART00000037997	18.6834	4.63968	-2.00966	-5.94878	5e-05	0.000205425	Down	ENSDARG00000027799	4	7832998	7841860	+	ucmaa	upper zone of growth plate and cartilage matrix associated a [Source:ZFIN%3BAcc:ZDB-GENE-070410-71]	GO:0045667:regulation of osteoblast differentiation;	GO:0005575:cellular_component;	GO:0003674:molecular_function;	-
ENSDART00000038290	6.81611	2.53177	-1.4288	-4.82723	5e-05	0.000205425	Down	ENSDARG00000027657	24	24702509	24703946	-	crhb	corticotropin releasing hormone b [Source:ZFIN%3BAcc:ZDB-GENE-041114-75]	GO:0007165:signal transduction;GO:0032400:melanosome localization;GO:0033555:multicellular organismal response to stress;GO:0035902:response to immobilization stress;GO:0046888:negative regulation of hormone secretion;	GO:0005576:extracellular region;GO:0005615:extracellular space;	GO:0005179:hormone activity;GO:0005184:neuropeptide hormone activity;GO:0017045:corticotropin-releasing hormone activity;	K05256
ENSDART00000038566	1.82605	3.82065	1.06509	2.95716	5e-05	0.000205425	Ups	ENSDARG00000023484	8	43334208	43356803	+	fam101a	family with sequence similarity 101%2C member A [Source:ZFIN%3BAcc:ZDB-GENE-030616-80]	-	-	-	-
ENSDART00000038777	0.657583	0.165984	-1.98613	-1.6207	0.00845	0.0236373	Down	ENSDARG00000026084	6	19577228	19597653	-	KCNS1	si:dkey-43k4.5 [Source:ZFIN%3BAcc:ZDB-GENE-120215-82]	GO:0006810:transport;GO:0006811:ion transport;GO:0006813:potassium ion transport;GO:0034765:regulation of ion transmembrane transport;GO:0051260:protein homooligomerization;GO:0055085:transmembrane transport;GO:0071805:potassium ion transmembrane transport;	GO:0008076:voltage-gated potassium channel complex;GO:0016020:membrane;GO:0016021:integral component of membrane;	GO:0005216:ion channel activity;GO:0005244:voltage-gated ion channel activity;GO:0005249:voltage-gated potassium channel activity;GO:0005251:delayed rectifier potassium channel activity;GO:0005267:potassium channel activity;	K04931
ENSDART00000039043	14.2921	6.14545	-1.21763	-8.58771	5e-05	0.000205425	Down	ENSDARG00000016742	21	20896718	20902852	-	rgs7bpb	regulator of G-protein signaling 7 binding protein b [Source:ZFIN%3BAcc:ZDB-GENE-030131-9502]	GO:0009968:negative regulation of signal transduction;	GO:0005634:nucleus;GO:0005737:cytoplasm;GO:0005886:plasma membrane;GO:0016020:membrane;	-	-
ENSDART00000039313	6.74548	0.559127	-3.59267	-8.45658	5e-05	0.000205425	Down	ENSDARG00000069607	4	4774151	4786635	-	zgc:162331	zgc:162331 [Source:ZFIN%3BAcc:ZDB-GENE-070410-75]	GO:0008150:biological_process;	GO:0016020:membrane;GO:0016021:integral component of membrane;	GO:0003674:molecular_function;	-
ENSDART00000039571	3.82036	1.5065	-1.3425	-5.08318	5e-05	0.000205425	Down	ENSDARG00000053617	21	43901952	43957792	-	camk2a	calcium/calmodulin-dependent protein kinase II alpha [Source:ZFIN%3BAcc:ZDB-GENE-051113-72]	GO:0003146:heart jogging;GO:0006468:protein phosphorylation;GO:0016310:phosphorylation;GO:0046777:protein autophosphorylation;	GO:0016020:membrane;GO:0016021:integral component of membrane;	GO:0000166:nucleotide binding;GO:0004672:protein kinase activity;GO:0004674:protein serine/threonine kinase activity;GO:0004683:calmodulin-dependent protein kinase activity;GO:0005516:calmodulin binding;GO:0005524:ATP binding;GO:0016301:kinase activity;GO:0016740:transferase activity;	K04515
ENSDART00000039829	11.1223	4.34836	-1.35492	-6.87408	5e-05	0.000205425	Down	ENSDARG00000037810	23	4423562	4428514	+	zgc:112175	zgc:112175 [Source:ZFIN%3BAcc:ZDB-GENE-050417-220]	GO:0008150:biological_process;	GO:0012505:endomembrane system;GO:0016020:membrane;GO:0016021:integral component of membrane;	-	-
ENSDART00000039887	7.75511	16.104	1.0542	3.4248	5e-05	0.000205425	Ups	ENSDARG00000030155	8	17975266	18000927	+	ssbp3b	single stranded DNA binding protein 3b [Source:ZFIN%3BAcc:ZDB-GENE-040426-2801]	-	-	GO:0003677:DNA binding;GO:0003697:single-stranded DNA binding;	-
ENSDART00000040086	6.20356	1.13089	-2.45564	-2.72068	0.00015	0.000587765	Down	ENSDARG00000032865	23	3719165	3738128	-	pacsin1a	protein kinase C and casein kinase substrate in neurons 1a [Source:ZFIN%3BAcc:ZDB-GENE-050522-155]	GO:0007015:actin filament organization;GO:0030100:regulation of endocytosis;GO:0048666:neuron development;GO:0048812:neuron projection morphogenesis;GO:0097320:plasma membrane tubulation;	GO:0005768:endosome;	-	-
ENSDART00000040383	7.64946	0.801364	-3.25483	-5.55749	5e-05	0.000205425	Down	ENSDARG00000077880	14	17077150	17087942	+	si:ch211-255i20.3	si:ch211-255i20.3 [Source:ZFIN%3BAcc:ZDB-GENE-141216-113]	GO:0006810:transport;	GO:0005789:endoplasmic reticulum membrane;GO:0016020:membrane;GO:0016021:integral component of membrane;	-	K20346
ENSDART00000040534	1.15469	2.96321	1.35966	1.96302	0.00075	0.00263068	Ups	ENSDARG00000009610	7	18222492	18295151	-	rgs12a	regulator of G-protein signaling 12a [Source:ZFIN%3BAcc:ZDB-GENE-030131-2614]	GO:0007165:signal transduction;	GO:0005737:cytoplasm;GO:0005886:plasma membrane;	GO:0005057:obsolete signal transducer activity, downstream of receptor;GO:0005096:GTPase activator activity;GO:0030695:GTPase regulator activity;	K16449
ENSDART00000040598	14.0908	0.485702	-4.85854	-11.5668	5e-05	0.000205425	Down	ENSDARG00000029822	21	11292403	11301351	+	cel.2	carboxyl ester lipase%2C tandem duplicate 2 [Source:ZFIN%3BAcc:ZDB-GENE-061110-10]	GO:0006629:lipid metabolic process;GO:0007158:neuron cell-cell adhesion;GO:0050804:modulation of chemical synaptic transmission;GO:0097105:presynaptic membrane assembly;	GO:0005887:integral component of plasma membrane;GO:0009986:cell surface;GO:0045202:synapse;	GO:0004104:cholinesterase activity;GO:0004620:phospholipase activity;GO:0010296:prenylcysteine methylesterase activity;GO:0016298:lipase activity;GO:0016787:hydrolase activity;GO:0016788:hydrolase activity, acting on ester bonds;GO:0018731:1-oxa-2-oxocycloheptane lactonase activity;GO:0018732:sulfolactone hydrolase activity;GO:0018733:3,4-dihydrocoumarin hydrolase activity;GO:0018734:butyrolacton…	K12298
ENSDART00000040761	30.3367	4.21888	-2.84613	-3.75663	5e-05	0.000205425	Down	ENSDARG00000034705	22	29219507	29293152	-	pvalb7	parvalbumin 7 [Source:ZFIN%3BAcc:ZDB-GENE-040718-285]	-	GO:0005575:cellular_component;	GO:0005509:calcium ion binding;GO:0046872:metal ion binding;	-
ENSDART00000041054	1.16834	0.53132	-1.13681	-3.06972	5e-05	0.000205425	Down	ENSDARG00000031757	16	32075060	32096123	+	tmc4	transmembrane channel-like 4 [Source:ZFIN%3BAcc:ZDB-GENE-030131-7489]	-	GO:0016020:membrane;GO:0016021:integral component of membrane;	-	-
ENSDART00000041082	2.3071	0.658024	-1.80987	-2.92028	5e-05	0.000205425	Down	ENSDARG00000006944	12	3856267	3867246	-	gdpd3b	glycerophosphodiester phosphodiesterase domain containing 3b [Source:ZFIN%3BAcc:ZDB-GENE-121210-2]	GO:0006629:lipid metabolic process;	GO:0016020:membrane;GO:0016021:integral component of membrane;	GO:0008081:phosphoric diester hydrolase activity;GO:0008889:glycerophosphodiester phosphodiesterase activity;	-
ENSDART00000041142	6.32821	2.35384	-1.42678	-13.6714	5e-05	0.000205425	Down	ENSDARG00000009782	6	8264326	8345319	-	myh11a	myosin%2C heavy chain 11a%2C smooth muscle [Source:ZFIN%3BAcc:ZDB-GENE-050531-1]	GO:0008015:blood circulation;GO:0030860:regulation of polarized epithelial cell differentiation;GO:0048546:digestive tract morphogenesis;GO:0048565:digestive tract development;GO:0060047:heart contraction;GO:0072593:reactive oxygen species metabolic process;	GO:0016459:myosin complex;	GO:0000166:nucleotide binding;GO:0003774:motor activity;GO:0003779:actin binding;GO:0005524:ATP binding;GO:0051015:actin filament binding;	K10352
ENSDART00000041191	1.17647	0.267364	-2.13759	-2.99251	5e-05	0.000205425	Down	ENSDARG00000033380	1	32604895	32621210	-	gyg2	glycogenin 2 [Source:ZFIN%3BAcc:ZDB-GENE-080723-74]	-	GO:0005575:cellular_component;	GO:0016740:transferase activity;GO:0016757:transferase activity, transferring glycosyl groups;	K00750
ENSDART00000041257	39.5279	13.9599	-1.50158	-3.91193	5e-05	0.000205425	Down	ENSDARG00000033285	13	25266446	25272322	+	gsto2	glutathione S-transferase omega 2 [Source:ZFIN%3BAcc:ZDB-GENE-041114-67]	GO:0006749:glutathione metabolic process;GO:0008152:metabolic process;	GO:0005737:cytoplasm;	GO:0004364:glutathione transferase activity;	K00799
ENSDART00000041443	5.04962	1.75293	-1.52641	-3.42703	5e-05	0.000205425	Down	ENSDARG00000031049	11	28395739	28835255	-	igsf21a	immunoglobin superfamily%2C member 21a [Source:ZFIN%3BAcc:ZDB-GENE-050809-118]	GO:0008150:biological_process;	GO:0016020:membrane;GO:0016021:integral component of membrane;	GO:0003674:molecular_function;	-
ENSDART00000041564	1.95849	0.348824	-2.48917	-2.8287	5e-05	0.000205425	Down	ENSDARG00000023683	8	22893183	22905944	+	cacna1fb	calcium channel%2C voltage-dependent%2C L type%2C alpha 1F subunit [Source:ZFIN%3BAcc:ZDB-GENE-031104-1]	GO:0006810:transport;GO:0006811:ion transport;GO:0006816:calcium ion transport;GO:0007601:visual perception;GO:0034765:regulation of ion transmembrane transport;GO:0043029:T cell homeostasis;GO:0050856:regulation of T cell receptor signaling pathway;GO:0055085:transmembrane transport;GO:0070588:calcium ion transmembrane transport;GO:0086010:membrane depolarization during action potential;	GO:0005886:plasma membrane;GO:0005891:voltage-gated calcium channel complex;GO:0016020:membrane;GO:0016021:integral component of membrane;	GO:0005216:ion channel activity;GO:0005244:voltage-gated ion channel activity;GO:0005245:voltage-gated calcium channel activity;GO:0005262:calcium channel activity;GO:0008331:high voltage-gated calcium channel activity;	-
ENSDART00000041585	3.13663	1.52976	-1.03591	-4.25344	5e-05	0.000205425	Down	ENSDARG00000033508	10	16230687	16236268	+	CTXN3	cortexin 3 [Source:HGNC Symbol%3BAcc:HGNC:31110]	-	-	-	-
ENSDART00000041697	0.533912	1.17227	1.13463	2.33138	5e-05	0.000205425	Ups	ENSDARG00000013841	8	14921891	14945199	+	abl2	c-abl oncogene 2%2C non-receptor tyrosine kinase [Source:ZFIN%3BAcc:ZDB-GENE-020809-2]	GO:0006468:protein phosphorylation;GO:0007169:transmembrane receptor protein tyrosine kinase signaling pathway;GO:0010506:regulation of autophagy;GO:0016310:phosphorylation;GO:0016477:cell migration;GO:0030036:actin cytoskeleton organization;GO:0030100:regulation of endocytosis;GO:0030154:cell differentiation;GO:0030155:regulation of cell adhesion;GO:0038083:peptidyl-tyrosine autophosphorylation;…	GO:0031234:extrinsic component of cytoplasmic side of plasma membrane;	GO:0000166:nucleotide binding;GO:0004672:protein kinase activity;GO:0004713:protein tyrosine kinase activity;GO:0004715:non-membrane spanning protein tyrosine kinase activity;GO:0005102:signaling receptor binding;GO:0005524:ATP binding;GO:0016301:kinase activity;GO:0016740:transferase activity;	K08887
ENSDART00000041714	24.9372	12.1909	-1.03249	-13.5823	5e-05	0.000205425	Down	ENSDARG00000015174	24	7566690	7602868	-	atp6v0a1b	ATPase%2C H+ transporting%2C lysosomal V0 subunit a1b [Source:ZFIN%3BAcc:ZDB-GENE-050522-215]	GO:0006810:transport;GO:0006811:ion transport;GO:0007035:vacuolar acidification;GO:0015986:ATP synthesis coupled proton transport;GO:0015991:ATP hydrolysis coupled proton transport;GO:0070072:vacuolar proton-transporting V-type ATPase complex assembly;GO:0071466:cellular response to xenobiotic stimulus;	GO:0000220:vacuolar proton-transporting V-type ATPase, V0 domain;GO:0016020:membrane;GO:0016021:integral component of membrane;GO:0016471:vacuolar proton-transporting V-type ATPase complex;GO:0033179:proton-transporting V-type ATPase, V0 domain;	GO:0015078:proton transmembrane transporter activity;GO:0046961:proton-transporting ATPase activity, rotational mechanism;GO:0051117:ATPase binding;	K02154
ENSDART00000041728	6.74715	19.4021	1.52386	11.868	5e-05	0.000205425	Ups	ENSDARG00000033999	12	8916918	8920510	-	cyp26a1	cytochrome P450%2C family 26%2C subfamily A%2C polypeptide 1 [Source:ZFIN%3BAcc:ZDB-GENE-990415-44]	GO:0001568:blood vessel development;GO:0001756:somitogenesis;GO:0001944:vasculature development;GO:0003131:mesodermal-endodermal cell signaling;GO:0007507:heart development;GO:0021661:rhombomere 4 morphogenesis;GO:0021797:forebrain anterior/posterior pattern specification;GO:0030902:hindbrain development;GO:0030917:midbrain-hindbrain boundary development;GO:0031016:pancreas development;GO:0034653…	GO:0005783:endoplasmic reticulum;GO:0005789:endoplasmic reticulum membrane;GO:0016020:membrane;GO:0016021:integral component of membrane;GO:0031090:organelle membrane;GO:0043231:intracellular membrane-bounded organelle;	GO:0004497:monooxygenase activity;GO:0005506:iron ion binding;GO:0008401:retinoic acid 4-hydroxylase activity;GO:0008688:3-(3-hydroxyphenyl)propionate hydroxylase activity;GO:0016491:oxidoreductase activity;GO:0016705:oxidoreductase activity, acting on paired donors, with incorporation or reduction of molecular oxygen;GO:0018471:4-chlorobenzaldehyde oxidase activity;GO:0018630:3,5-xylenol methylh…	K07437
ENSDART00000041800	2.80711	1.04377	-1.42729	-7.28785	5e-05	0.000205425	Down	ENSDARG00000023609	11	38449171	38609446	+	epha8	eph receptor A8 [Source:ZFIN%3BAcc:ZDB-GENE-041014-269]	GO:0006468:protein phosphorylation;GO:0007169:transmembrane receptor protein tyrosine kinase signaling pathway;GO:0016310:phosphorylation;GO:0048013:ephrin receptor signaling pathway;	GO:0016020:membrane;GO:0016021:integral component of membrane;	GO:0000166:nucleotide binding;GO:0004672:protein kinase activity;GO:0004713:protein tyrosine kinase activity;GO:0005003:ephrin receptor activity;GO:0005004:GPI-linked ephrin receptor activity;GO:0005524:ATP binding;GO:0016301:kinase activity;GO:0016740:transferase activity;	K05109
ENSDART00000041869	12.5376	5.85431	-1.09869	-3.05663	5e-05	0.000205425	Down	ENSDARG00000027828	21	11376014	11393778	+	grin1a	glutamate receptor%2C ionotropic%2C N-methyl D-aspartate 1a [Source:ZFIN%3BAcc:ZDB-GENE-051202-1]	GO:0006810:transport;GO:0006811:ion transport;GO:0007186:G protein-coupled receptor signaling pathway;	GO:0005886:plasma membrane;GO:0016020:membrane;GO:0016021:integral component of membrane;GO:0017146:NMDA selective glutamate receptor complex;GO:0030054:cell junction;GO:0045202:synapse;GO:0045211:postsynaptic membrane;	GO:0004930:G protein-coupled receptor activity;GO:0004970:ionotropic glutamate receptor activity;GO:0004972:NMDA glutamate receptor activity;GO:0005216:ion channel activity;GO:0005234:extracellularly glutamate-gated ion channel activity;	-
ENSDART00000041912	3.19498	0.0942572	-5.08306	-6.10622	5e-05	0.000205425	Down	ENSDARG00000005913	23	40277439	40297528	+	TGM1 (1 of many)	transglutaminase 1 [Source:HGNC Symbol%3BAcc:HGNC:11777]	-	-	-	-
ENSDART00000042083	2.57193	0.994231	-1.3712	-3.93136	5e-05	0.000205425	Down	ENSDARG00000037496	15	44476561	44790596	-	gria4a	glutamate receptor%2C ionotropic%2C AMPA 4a [Source:ZFIN%3BAcc:ZDB-GENE-020125-7]	GO:0006810:transport;GO:0006811:ion transport;	GO:0005886:plasma membrane;GO:0016020:membrane;GO:0016021:integral component of membrane;GO:0030054:cell junction;GO:0030425:dendrite;GO:0032281:AMPA glutamate receptor complex;GO:0043025:neuronal cell body;GO:0045202:synapse;GO:0045211:postsynaptic membrane;	GO:0004970:ionotropic glutamate receptor activity;GO:0004971:AMPA glutamate receptor activity;GO:0005216:ion channel activity;GO:0005234:extracellularly glutamate-gated ion channel activity;	K05200
ENSDART00000042100	5.663	12.3851	1.12897	8.49002	5e-05	0.000205425	Ups	ENSDARG00000054304	2	38289064	38293330	+	homeza	homeobox and leucine zipper encoding a [Source:ZFIN%3BAcc:ZDB-GENE-030616-592]	GO:0000122:negative regulation of transcription by RNA polymerase II;	GO:0005634:nucleus;	GO:0003677:DNA binding;GO:0003700:DNA-binding transcription factor activity;GO:0003714:transcription corepressor activity;	-
ENSDART00000042189	13.0398	5.17465	-1.33338	-8.9091	5e-05	0.000205425	Down	ENSDARG00000059054	19	5756655	5769491	+	pdk2b	pyruvate dehydrogenase kinase%2C isozyme 2b [Source:ZFIN%3BAcc:ZDB-GENE-040426-939]	GO:0016310:phosphorylation;	GO:0005575:cellular_component;	GO:0016301:kinase activity;GO:0016740:transferase activity;	K00898
ENSDART00000042200	390.159	922.443	1.2414	65.8549	5e-05	0.000205425	Ups	ENSDARG00000034470	12	4015415	4033293	-	aldoab	aldolase a%2C fructose-bisphosphate%2C b [Source:ZFIN%3BAcc:ZDB-GENE-040426-2299]	GO:0006096:glycolytic process;	GO:0005575:cellular_component;	GO:0003824:catalytic activity;GO:0004332:fructose-bisphosphate aldolase activity;GO:0016829:lyase activity;	K01623
ENSDART00000042220	2.44633	0.73427	-1.73624	-4.77856	5e-05	0.000205425	Down	ENSDARG00000029866	11	20833458	20854004	-	slc6a14	solute carrier family 6 (amino acid transporter)%2C member 14 [Source:ZFIN%3BAcc:ZDB-GENE-130411-2]	GO:0006810:transport;GO:0006836:neurotransmitter transport;	GO:0016020:membrane;GO:0016021:integral component of membrane;	GO:0005328:neurotransmitter:sodium symporter activity;GO:0015293:symporter activity;	K05038
ENSDART00000042271	2.11924	6.13785	1.53419	4.64954	5e-05	0.000205425	Ups	ENSDARG00000031138	25	35901116	35905788	+	irx3b	iroquois homeobox 3b [Source:ZFIN%3BAcc:ZDB-GENE-030131-525]	GO:0006355:regulation of transcription, DNA-templated;GO:0035778:pronephric nephron tubule epithelial cell differentiation;GO:0039023:pronephric duct morphogenesis;	GO:0005634:nucleus;	GO:0003677:DNA binding;GO:0043565:sequence-specific DNA binding;	-
ENSDART00000042368	33.3815	16.0662	-1.05502	-8.22353	5e-05	0.000205425	Down	ENSDARG00000031657	3	18645830	18646819	+	fahd1	fumarylacetoacetate hydrolase domain containing 1 [Source:ZFIN%3BAcc:ZDB-GENE-050522-448]	GO:0008152:metabolic process;	GO:0005575:cellular_component;	GO:0003824:catalytic activity;	K01557
ENSDART00000042572	0.896951	2.36401	1.39814	1.98618	0.00215	0.0069035	Ups	ENSDARG00000045064	12	29994796	30078118	+	ablim1b	actin binding LIM protein 1b [Source:ZFIN%3BAcc:ZDB-GENE-050327-91]	GO:0007010:cytoskeleton organization;	GO:0005575:cellular_component;	GO:0003779:actin binding;GO:0008270:zinc ion binding;GO:0046872:metal ion binding;	-
ENSDART00000042599	0.810004	1.63029	1.00913	1.89454	0.00315	0.00976797	Ups	ENSDARG00000030239	11	42152700	42177582	+	dennd6aa	DENN/MADD domain containing 6Aa [Source:ZFIN%3BAcc:ZDB-GENE-041010-63]	-	GO:0055037:recycling endosome;	GO:0017112:Rab guanyl-nucleotide exchange factor activity;	-
ENSDART00000042767	0.756313	0.273951	-1.46506	-3.3243	5e-05	0.000205425	Down	ENSDARG00000004445	10	25251786	25298068	+	grm5a	glutamate receptor%2C metabotropic 5a [Source:ZFIN%3BAcc:ZDB-GENE-090821-9]	GO:0007165:signal transduction;GO:0007186:G protein-coupled receptor signaling pathway;	GO:0005886:plasma membrane;GO:0016020:membrane;GO:0016021:integral component of membrane;	GO:0004871:obsolete signal transducer activity;GO:0004930:G protein-coupled receptor activity;	K04604
ENSDART00000042820	6.02707	14.0483	1.22087	6.45961	5e-05	0.000205425	Ups	ENSDARG00000029388	20	23541634	23545553	+	si:dkey-90m5.4	si:dkey-90m5.4 [Source:ZFIN%3BAcc:ZDB-GENE-041014-250]	-	-	-	-
ENSDART00000042895	33.3809	15.7759	-1.0813	-17.0455	5e-05	0.000205425	Down	ENSDARG00000005112	16	26900740	26929356	+	cdh17	cadherin 17%2C LI cadherin (liver-intestine) [Source:ZFIN%3BAcc:ZDB-GENE-030910-3]	GO:0007155:cell adhesion;GO:0007156:homophilic cell adhesion via plasma membrane adhesion molecules;GO:0048793:pronephros development;	GO:0005886:plasma membrane;GO:0016020:membrane;GO:0016021:integral component of membrane;	GO:0005509:calcium ion binding;	K06811
ENSDART00000042984	3.28824	1.62164	-1.01986	-4.7006	5e-05	0.000205425	Down	ENSDARG00000022971	1	33236468	33467813	+	epha6	eph receptor A6 [Source:ZFIN%3BAcc:ZDB-GENE-090311-43]	GO:0006468:protein phosphorylation;GO:0007169:transmembrane receptor protein tyrosine kinase signaling pathway;GO:0016310:phosphorylation;GO:0048013:ephrin receptor signaling pathway;	GO:0005887:integral component of plasma membrane;GO:0016020:membrane;GO:0016021:integral component of membrane;	GO:0000166:nucleotide binding;GO:0004672:protein kinase activity;GO:0004713:protein tyrosine kinase activity;GO:0005003:ephrin receptor activity;GO:0005524:ATP binding;GO:0016301:kinase activity;GO:0016740:transferase activity;	K05107
ENSDART00000043091	3.60859	1.45545	-1.30998	-2.92962	5e-05	0.000205425	Down	ENSDARG00000016551	11	26466565	26819956	-	iqsec1b	IQ motif and Sec7 domain 1b [Source:ZFIN%3BAcc:ZDB-GENE-120813-1]	GO:0001525:angiogenesis;GO:0001944:vasculature development;GO:0001946:lymphangiogenesis;GO:0030036:actin cytoskeleton organization;GO:0032012:regulation of ARF protein signal transduction;GO:0043547:positive regulation of GTPase activity;	-	GO:0005086:ARF guanyl-nucleotide exchange factor activity;	K12495
ENSDART00000043210	0.416973	1.23197	1.56294	1.94523	0.005	0.0148255	Ups	ENSDARG00000032578	12	45637903	45714171	-	pax2b	paired box 2b [Source:ZFIN%3BAcc:ZDB-GENE-001030-4]	GO:0006351:transcription, DNA-templated;GO:0006355:regulation of transcription, DNA-templated;GO:0007275:multicellular organism development;GO:0007422:peripheral nervous system development;	GO:0005634:nucleus;	GO:0003677:DNA binding;	K15608
ENSDART00000043226	8.61944	0.156499	-5.78337	-7.06769	5e-05	0.000205425	Down	ENSDARG00000030758	15	2925166	2940389	-	guca1c	guanylate cyclase activator 1C [Source:ZFIN%3BAcc:ZDB-GENE-030829-1]	-	-	GO:0005509:calcium ion binding;GO:0008048:calcium sensitive guanylate cyclase activator activity;GO:0030250:guanylate cyclase activator activity;GO:0046872:metal ion binding;	-
ENSDART00000043452	0.425229	1.18593	1.4797	3.35414	5e-05	0.000205425	Ups	ENSDARG00000030512	18	21942675	21961685	-	tsnaxip1	translin-associated factor X interacting protein 1 [Source:ZFIN%3BAcc:ZDB-GENE-070424-39]	GO:0008150:biological_process;	GO:0005575:cellular_component;	-	-
ENSDART00000043743	4.30075	1.94242	-1.14673	-5.566	5e-05	0.000205425	Down	ENSDARG00000037403	15	19725766	19741779	-	HSPA8 (1 of many)	si:dkey-4p15.3 [Source:ZFIN%3BAcc:ZDB-GENE-121214-31]	-	-	GO:0000166:nucleotide binding;GO:0005524:ATP binding;	-
ENSDART00000043801	4.31736	0.595738	-2.8574	-5.18437	5e-05	0.000205425	Down	ENSDARG00000028485	3	15147024	15167592	+	cabp5b	calcium binding protein 5b [Source:ZFIN%3BAcc:ZDB-GENE-050522-146]	-	-	GO:0005509:calcium ion binding;	-
ENSDART00000044126	1.69712	3.68174	1.1173	3.56811	5e-05	0.000205425	Ups	ENSDARG00000020655	17	12770864	12772390	-	INSM2	INSM transcriptional repressor 2 [Source:HGNC Symbol%3BAcc:HGNC:17539]	-	-	-	-
ENSDART00000044378	2.51339	1.21068	-1.05381	-1.84608	0.0004	0.00147219	Down	ENSDARG00000033437	17	27122415	27151669	+	rps6ka1	ribosomal protein S6 kinase a%2C polypeptide 1 [Source:ZFIN%3BAcc:ZDB-GENE-060929-516]	GO:0006468:protein phosphorylation;GO:0016310:phosphorylation;GO:0035556:intracellular signal transduction;	GO:0005634:nucleus;GO:0005737:cytoplasm;	GO:0000166:nucleotide binding;GO:0000287:magnesium ion binding;GO:0004672:protein kinase activity;GO:0004674:protein serine/threonine kinase activity;GO:0005524:ATP binding;GO:0016301:kinase activity;GO:0016740:transferase activity;	-
ENSDART00000044705	0.983904	0.428252	-1.20006	-3.16285	5e-05	0.000205425	Down	ENSDARG00000028469	13	9774936	9846243	+	rps6ka2	ribosomal protein S6 kinase%2C polypeptide 2 [Source:ZFIN%3BAcc:ZDB-GENE-090827-1]	GO:0006468:protein phosphorylation;GO:0016310:phosphorylation;GO:0035556:intracellular signal transduction;	GO:0005634:nucleus;GO:0005737:cytoplasm;	GO:0000166:nucleotide binding;GO:0000287:magnesium ion binding;GO:0004672:protein kinase activity;GO:0004674:protein serine/threonine kinase activity;GO:0005524:ATP binding;GO:0016301:kinase activity;GO:0016740:transferase activity;	K04373
ENSDART00000045040	1.84515	0.485748	-1.92546	-2.13734	0.0187	0.0475987	Down	ENSDARG00000043141	17	33367381	33386783	+	si:ch211-132f19.7	si:ch211-132f19.7 [Source:ZFIN%3BAcc:ZDB-GENE-130530-619]	GO:0006171:cAMP biosynthetic process;GO:0007189:adenylate cyclase-activating G protein-coupled receptor signaling pathway;GO:0007193:adenylate cyclase-inhibiting G protein-coupled receptor signaling pathway;GO:0009190:cyclic nucleotide biosynthetic process;GO:0019933:cAMP-mediated signaling;GO:0035556:intracellular signal transduction;	GO:0005886:plasma membrane;GO:0016020:membrane;GO:0016021:integral component of membrane;	GO:0000166:nucleotide binding;GO:0004016:adenylate cyclase activity;GO:0016829:lyase activity;GO:0016849:phosphorus-oxygen lyase activity;	-
ENSDART00000045303	1.20735	2.55752	1.08291	1.81325	0.005	0.0148255	Ups	ENSDARG00000029841	22	10730593	10742568	+	tmprss9	transmembrane protease%2C serine 9 [Source:ZFIN%3BAcc:ZDB-GENE-050208-573]	GO:0006508:proteolysis;	GO:0016020:membrane;GO:0016021:integral component of membrane;	GO:0004252:serine-type endopeptidase activity;GO:0008233:peptidase activity;GO:0008236:serine-type peptidase activity;GO:0016787:hydrolase activity;	K09640
ENSDART00000045368	5.60482	1.96008	-1.51575	-4.61188	5e-05	0.000205425	Down	ENSDARG00000034007	1	22022192	22066405	-	prom1b	prominin 1 b [Source:ZFIN%3BAcc:ZDB-GENE-031003-1]	-	GO:0016020:membrane;GO:0016021:integral component of membrane;GO:0016324:apical plasma membrane;	-	K06532
ENSDART00000045809	0.263926	0.706552	1.42066	2.05849	0.0037	0.0112993	Ups	ENSDARG00000034559	14	35102197	35121834	-	srpx2	sushi-repeat containing protein%2C X-linked 2 [Source:ZFIN%3BAcc:ZDB-GENE-110411-231]	GO:0001525:angiogenesis;GO:0048870:cell motility;	-	-	K19408
ENSDART00000045813	1.5714	4.02997	1.35872	3.1932	5e-05	0.000205425	Ups	ENSDARG00000031307	24	4946076	4950664	+	zic4	zic family member 4 [Source:ZFIN%3BAcc:ZDB-GENE-040622-4]	GO:0021534:cell proliferation in hindbrain;GO:0021592:fourth ventricle development;GO:0030902:hindbrain development;	-	GO:0003676:nucleic acid binding;GO:0046872:metal ion binding;	-
ENSDART00000045884	15.018	6.27898	-1.25809	-2.52327	5e-05	0.000205425	Down	ENSDARG00000029936	1	192456	196880	-	grtp1a	growth hormone regulated TBC protein 1a [Source:ZFIN%3BAcc:ZDB-GENE-040426-2733]	GO:0006886:intracellular protein transport;GO:0031338:regulation of vesicle fusion;GO:0090630:activation of GTPase activity;	GO:0005622:intracellular;GO:0012505:endomembrane system;	GO:0005096:GTPase activator activity;GO:0017137:Rab GTPase binding;	-
ENSDART00000045985	4.11013	1.17522	-1.80625	-7.63745	5e-05	0.000205425	Down	ENSDARG00000030604	15	5734674	5754680	-	phkg1a	phosphorylase kinase%2C gamma 1a (muscle) [Source:ZFIN%3BAcc:ZDB-GENE-061103-385]	GO:0001525:angiogenesis;GO:0005978:glycogen biosynthetic process;GO:0006468:protein phosphorylation;GO:0016310:phosphorylation;	GO:0005964:phosphorylase kinase complex;	GO:0000166:nucleotide binding;GO:0004672:protein kinase activity;GO:0004674:protein serine/threonine kinase activity;GO:0004689:phosphorylase kinase activity;GO:0005516:calmodulin binding;GO:0005524:ATP binding;GO:0016301:kinase activity;GO:0016740:transferase activity;	K00871
ENSDART00000045991	6.49257	14.9166	1.20006	7.80752	5e-05	0.000205425	Ups	ENSDARG00000018006	17	18754125	18777409	-	vrk1	vaccinia related kinase 1 [Source:ZFIN%3BAcc:ZDB-GENE-040426-2709]	GO:0006468:protein phosphorylation;GO:0007049:cell cycle;GO:0008360:regulation of cell shape;GO:0016310:phosphorylation;GO:0018105:peptidyl-serine phosphorylation;GO:0051301:cell division;GO:0090166:Golgi disassembly;	GO:0005634:nucleus;GO:0005737:cytoplasm;GO:0005795:Golgi stack;	GO:0000166:nucleotide binding;GO:0004672:protein kinase activity;GO:0004674:protein serine/threonine kinase activity;GO:0005524:ATP binding;GO:0016301:kinase activity;GO:0016740:transferase activity;	K08816
ENSDART00000046253	0.739124	1.56305	1.08048	4.05608	5e-05	0.000205425	Ups	ENSDARG00000034173	4	25402043	25454181	+	prkcq	protein kinase C%2C theta [Source:ZFIN%3BAcc:ZDB-GENE-041210-195]	GO:0006468:protein phosphorylation;GO:0016310:phosphorylation;GO:0018105:peptidyl-serine phosphorylation;GO:0035556:intracellular signal transduction;	GO:0005622:intracellular;	GO:0000166:nucleotide binding;GO:0004672:protein kinase activity;GO:0004674:protein serine/threonine kinase activity;GO:0004697:protein kinase C activity;GO:0005524:ATP binding;GO:0016301:kinase activity;GO:0016740:transferase activity;GO:0046872:metal ion binding;	K18052
ENSDART00000046268	6.24821	13.2546	1.08498	8.36197	5e-05	0.000205425	Ups	ENSDARG00000033760	23	35573739	35591533	+	pmelb	premelanosome protein b [Source:ZFIN%3BAcc:ZDB-GENE-050912-2]	GO:0032438:melanosome organization;GO:0048066:developmental pigmentation;	GO:0005887:integral component of plasma membrane;GO:0016020:membrane;GO:0016021:integral component of membrane;GO:0042470:melanosome;	-	K17304
ENSDART00000046507	4.9513	2.00064	-1.30734	-3.53329	5e-05	0.000205425	Down	ENSDARG00000058464	1	8460847	8461785	+	zgc:152698	zgc:152698 [Source:ZFIN%3BAcc:ZDB-GENE-060818-9]	GO:0007165:signal transduction;GO:0007264:small GTPase mediated signal transduction;	GO:0016020:membrane;	GO:0000166:nucleotide binding;GO:0005525:GTP binding;	-
ENSDART00000046510	1.73749	0.81715	-1.08833	-1.87039	0.00265	0.00833708	Down	ENSDARG00000061896	6	27633479	27674697	+	slco2a1	solute carrier organic anion transporter family%2C member 2A1 [Source:ZFIN%3BAcc:ZDB-GENE-060606-3]	GO:0006810:transport;GO:0006811:ion transport;GO:0043252:sodium-independent organic anion transport;	GO:0005887:integral component of plasma membrane;GO:0016020:membrane;GO:0016021:integral component of membrane;	GO:0005215:transporter activity;GO:0015132:prostaglandin transmembrane transporter activity;GO:0015347:sodium-independent organic anion transmembrane transporter activity;	-
ENSDART00000046638	16.671	36.9807	1.14943	13.6168	5e-05	0.000205425	Ups	ENSDARG00000056027	3	23557361	23559933	+	hoxb8a	homeobox B8a [Source:ZFIN%3BAcc:ZDB-GENE-990415-108]	GO:0006351:transcription, DNA-templated;GO:0006355:regulation of transcription, DNA-templated;GO:0007275:multicellular organism development;GO:0008283:cell proliferation;GO:0048920:posterior lateral line neuromast primordium migration;	GO:0005634:nucleus;	GO:0003677:DNA binding;GO:0003700:DNA-binding transcription factor activity;GO:0043565:sequence-specific DNA binding;	K09308
ENSDART00000046802	6.40709	3.05517	-1.06842	-2.75826	0.0002	0.000770657	Down	ENSDARG00000075766	17	12005463	12021706	+	sccpdha	saccharopine dehydrogenase a [Source:ZFIN%3BAcc:ZDB-GENE-040718-51]	GO:0055114:oxidation-reduction process;	-	GO:0016491:oxidoreductase activity;	-
ENSDART00000046933	2.20448	1.06723	-1.04657	-1.66157	0.01475	0.0387286	Down	ENSDARG00000003475	23	24562536	24567270	-	sult1st5	sulfotransferase family 1%2C cytosolic sulfotransferase 5 [Source:ZFIN%3BAcc:ZDB-GENE-050809-2]	GO:0006805:xenobiotic metabolic process;	-	GO:0001517:N-acetylglucosamine 6-O-sulfotransferase activity;GO:0001537:N-acetylgalactosamine 4-O-sulfotransferase activity;GO:0004394:heparan sulfate 2-O-sulfotransferase activity;GO:0008146:sulfotransferase activity;GO:0016232:HNK-1 sulfotransferase activity;GO:0016740:transferase activity;GO:0017095:heparan sulfate 6-O-sulfotransferase activity;GO:0018721:trans-9R,10R-dihydrodiolphenanthrene s…	K01025
ENSDART00000047007	3.1555	0.503332	-2.64828	-7.39046	5e-05	0.000205425	Down	ENSDARG00000045638	25	27480644	27489521	+	slc13a1	solute carrier family 13 (sodium/sulphate symporters)%2C member 1 [Source:ZFIN%3BAcc:ZDB-GENE-031222-3]	GO:0006814:sodium ion transport;GO:0008272:sulfate transport;GO:0055085:transmembrane transport;	GO:0005887:integral component of plasma membrane;GO:0016020:membrane;GO:0016021:integral component of membrane;	GO:0005215:transporter activity;GO:0015382:sodium:sulfate symporter activity;	K14444
ENSDART00000047010	196.828	90.3674	-1.12306	-2.03375	0.00135	0.00451752	Down	ENSDARG00000012405	3	23090514	23106348	+	col1a1a	collagen%2C type I%2C alpha 1a [Source:ZFIN%3BAcc:ZDB-GENE-030131-9102]	GO:0030278:regulation of ossification;GO:0031101:fin regeneration;GO:0033333:fin development;GO:0033334:fin morphogenesis;GO:0033339:pectoral fin development;	GO:0005576:extracellular region;GO:0005581:collagen trimer;GO:0005737:cytoplasm;	GO:0005201:extracellular matrix structural constituent;	-
ENSDART00000047195	2.25627	0.333669	-2.75745	-5.38323	5e-05	0.000205425	Down	ENSDARG00000029747	20	35570409	35578705	+	mep1a.1	meprin A%2C alpha (PABA peptide hydrolase)%2C tandem duplicate 1 [Source:ZFIN%3BAcc:ZDB-GENE-041001-209]	GO:0006508:proteolysis;	GO:0016020:membrane;	GO:0004222:metalloendopeptidase activity;GO:0008233:peptidase activity;GO:0008237:metallopeptidase activity;GO:0008270:zinc ion binding;GO:0016787:hydrolase activity;GO:0046872:metal ion binding;	-
ENSDART00000047401	1.17294	0.45134	-1.37785	-1.88879	0.01005	0.0275126	Down	ENSDARG00000011573	9	49054562	49118744	+	abcb11a	ATP-binding cassette%2C sub-family B (MDR/TAP)%2C member 11a [Source:ZFIN%3BAcc:ZDB-GENE-050517-13]	GO:0006810:transport;GO:0055085:transmembrane transport;	GO:0016020:membrane;GO:0016021:integral component of membrane;	GO:0000166:nucleotide binding;GO:0005524:ATP binding;GO:0016887:ATPase activity;GO:0042626:ATPase activity, coupled to transmembrane movement of substances;	K05664
ENSDART00000047416	3.79299	1.21672	-1.64034	-9.91375	5e-05	0.000205425	Down	ENSDARG00000015531	6	40356888	40408398	+	slc4a8	solute carrier family 4%2C sodium bicarbonate cotransporter%2C member 8 [Source:ZFIN%3BAcc:ZDB-GENE-131119-88]	GO:0006810:transport;GO:0006811:ion transport;GO:0006820:anion transport;GO:0015701:bicarbonate transport;GO:0051453:regulation of intracellular pH;	GO:0005887:integral component of plasma membrane;GO:0016020:membrane;GO:0016021:integral component of membrane;	GO:0005215:transporter activity;GO:0005452:inorganic anion exchanger activity;GO:0008509:anion transmembrane transporter activity;	K13859
ENSDART00000048036	9.5313	2.7137	-1.81241	-8.2608	5e-05	0.000205425	Down	ENSDARG00000029112	16	26892981	26895885	+	gem	GTP binding protein overexpressed in skeletal muscle [Source:ZFIN%3BAcc:ZDB-GENE-060825-251]	GO:0007165:signal transduction;GO:0007264:small GTPase mediated signal transduction;	GO:0016020:membrane;	GO:0000166:nucleotide binding;GO:0005246:calcium channel regulator activity;GO:0005525:GTP binding;	-
ENSDART00000048050	7.72712	19.9633	1.36935	11.233	5e-05	0.000205425	Ups	ENSDARG00000030176	7	23456611	23474827	-	ITGB1BP2	zgc:92429 [Source:ZFIN%3BAcc:ZDB-GENE-040801-194]	GO:0008150:biological_process;	GO:0005575:cellular_component;	GO:0003674:molecular_function;	K16735
ENSDART00000048210	7.52678	0.54122	-3.79775	-2.48581	0.00125	0.00421355	Down	ENSDARG00000039929	5	50951084	50962166	+	ckmt2b	creatine kinase%2C mitochondrial 2b (sarcomeric) [Source:ZFIN%3BAcc:ZDB-GENE-040426-1654]	GO:0016310:phosphorylation;	GO:0005575:cellular_component;	GO:0000166:nucleotide binding;GO:0003824:catalytic activity;GO:0005524:ATP binding;GO:0016301:kinase activity;GO:0016740:transferase activity;GO:0016772:transferase activity, transferring phosphorus-containing groups;	K00933
ENSDART00000048218	1.55645	0.577244	-1.43101	-3.8012	5e-05	0.000205425	Down	ENSDARG00000019932	3	18505933	18525948	-	slc5a11	solute carrier family 5 (sodium/inositol cotransporter)%2C member 11 [Source:ZFIN%3BAcc:ZDB-GENE-041114-9]	GO:0006810:transport;GO:0055085:transmembrane transport;	GO:0005887:integral component of plasma membrane;GO:0016020:membrane;GO:0016021:integral component of membrane;	GO:0005215:transporter activity;GO:0015293:symporter activity;	K14391
ENSDART00000048655	1.29058	2.80384	1.11939	2.04358	0.00055	0.00197337	Ups	ENSDARG00000029292	2	10160261	10173831	-	zgc:55943	zgc:55943 [Source:ZFIN%3BAcc:ZDB-GENE-040426-2013]	GO:0008150:biological_process;	GO:0005575:cellular_component;	GO:0003674:molecular_function;	-
ENSDART00000048871	29.7483	13.3423	-1.1568	-13.5458	5e-05	0.000205425	Down	ENSDARG00000033140	3	24842477	24849519	-	desi1a	desumoylating isopeptidase 1a [Source:ZFIN%3BAcc:ZDB-GENE-040426-1657]	GO:0008150:biological_process;	GO:0005575:cellular_component;	GO:0003674:molecular_function;	-
ENSDART00000048887	11.7108	2.52111	-2.21571	-3.98048	5e-05	0.000205425	Down	ENSDARG00000030980	6	54828452	54835861	-	csrp1b	cysteine and glycine-rich protein 1b [Source:ZFIN%3BAcc:ZDB-GENE-070112-252]	-	GO:0005575:cellular_component;	GO:0008270:zinc ion binding;GO:0046872:metal ion binding;	K09377
ENSDART00000049036	3.44146	1.10192	-1.643	-5.11457	5e-05	0.000205425	Down	ENSDARG00000034048	21	11322596	11341687	+	zgc:92275	zgc:92275 [Source:ZFIN%3BAcc:ZDB-GENE-040718-356]	GO:0055114:oxidation-reduction process;	GO:0016020:membrane;GO:0016021:integral component of membrane;	GO:0016491:oxidoreductase activity;GO:0046872:metal ion binding;GO:0051536:iron-sulfur cluster binding;GO:0051537:2 iron, 2 sulfur cluster binding;	K14938
ENSDART00000049045	243.299	117.876	-1.04546	-4.17698	5e-05	0.000205425	Down	ENSDARG00000030215	19	43719103	43742683	+	matn1	matrilin 1 [Source:ZFIN%3BAcc:ZDB-GENE-050307-3]	GO:0051216:cartilage development;	-	GO:0005201:extracellular matrix structural constituent;GO:0005509:calcium ion binding;	-
ENSDART00000049197	0.86638	0.409871	-1.07983	-2.40528	0.00025	0.000949056	Down	ENSDARG00000046091	5	3817714	3871555	-	si:ch211-283g2.1	si:ch211-283g2.1 [Source:ZFIN%3BAcc:ZDB-GENE-060531-57]	GO:0006810:transport;GO:0006836:neurotransmitter transport;	GO:0005887:integral component of plasma membrane;GO:0016020:membrane;GO:0016021:integral component of membrane;	GO:0005215:transporter activity;GO:0005328:neurotransmitter:sodium symporter activity;GO:0015293:symporter activity;	K05039
ENSDART00000049588	517.877	178.833	-1.53399	-33.7103	5e-05	0.000205425	Down	ENSDARG00000036140	7	33951283	33953861	-	crybgx	crystallin beta gamma X [Source:ZFIN%3BAcc:ZDB-GENE-070410-2]	GO:0008150:biological_process;	GO:0005575:cellular_component;	GO:0003674:molecular_function;	-
ENSDART00000049624	0.324572	0.84871	1.38673	3.46778	5e-05	0.000205425	Ups	ENSDARG00000006911	13	29860640	29875810	-	wnt8b	wingless-type MMTV integration site family%2C member 8b [Source:ZFIN%3BAcc:ZDB-GENE-990415-279]	GO:0001654:eye development;GO:0007275:multicellular organism development;GO:0009880:embryonic pattern specification;GO:0016055:Wnt signaling pathway;GO:0021854:hypothalamus development;GO:0021879:forebrain neuron differentiation;GO:0022002:negative regulation of anterior neural cell fate commitment of the neural plate by Wnt signaling pathway;GO:0030900:forebrain development;GO:0043049:otic placo…	GO:0005576:extracellular region;GO:0005615:extracellular space;	GO:0005102:signaling receptor binding;GO:0005109:frizzled binding;	K00714
ENSDART00000049676	2.85718	5.95763	1.06015	7.36166	5e-05	0.000205425	Ups	ENSDARG00000018165	8	16677104	16689861	-	depdc1a	DEP domain containing 1a [Source:ZFIN%3BAcc:ZDB-GENE-030131-9827]	GO:0007165:signal transduction;GO:0035556:intracellular signal transduction;	GO:0005634:nucleus;GO:0017053:transcriptional repressor complex;	GO:0005096:GTPase activator activity;	-
ENSDART00000049831	16.3426	7.75684	-1.0751	-7.54188	5e-05	0.000205425	Down	ENSDARG00000031299	15	15467538	15472091	+	dhrs11b	dehydrogenase/reductase (SDR family) member 11b [Source:ZFIN%3BAcc:ZDB-GENE-040625-155]	-	GO:0005575:cellular_component;	GO:0016491:oxidoreductase activity;	-
ENSDART00000049864	9.45363	4.55016	-1.05495	-5.54069	5e-05	0.000205425	Down	ENSDARG00000031600	20	14073434	14101855	+	rd3	retinal degeneration 3 [Source:ZFIN%3BAcc:ZDB-GENE-040724-103]	GO:0008150:biological_process;	GO:0005575:cellular_component;	GO:0003674:molecular_function;	-
ENSDART00000049885	4.59298	2.05264	-1.16195	-8.48507	5e-05	0.000205425	Down	ENSDARG00000074183	7	23306566	23454642	+	DGKK	si:dkey-172j4.3 [Source:ZFIN%3BAcc:ZDB-GENE-081104-24]	GO:0007205:protein kinase C-activating G protein-coupled receptor signaling pathway;GO:0016310:phosphorylation;GO:0035556:intracellular signal transduction;	-	GO:0000166:nucleotide binding;GO:0004143:diacylglycerol kinase activity;GO:0005524:ATP binding;GO:0016301:kinase activity;GO:0016740:transferase activity;GO:0046872:metal ion binding;	K00901
ENSDART00000049992	12.0352	5.7634	-1.06227	-8.38778	5e-05	0.000205425	Down	ENSDARG00000029239	25	15745270	15809503	+	syt9b	synaptotagmin IXb [Source:ZFIN%3BAcc:ZDB-GENE-040822-6]	GO:0006906:vesicle fusion;GO:0017158:regulation of calcium ion-dependent exocytosis;GO:0048791:calcium ion-regulated exocytosis of neurotransmitter;GO:0050796:regulation of insulin secretion;	GO:0005886:plasma membrane;GO:0016020:membrane;GO:0016021:integral component of membrane;GO:0070382:exocytic vesicle;	GO:0005509:calcium ion binding;GO:0005544:calcium-dependent phospholipid binding;GO:0019905:syntaxin binding;GO:0030276:clathrin binding;	K19909
ENSDART00000050077	10.5192	4.80543	-1.13028	-5.74502	5e-05	0.000205425	Down	ENSDARG00000030097	7	57957015	57967372	-	sdcbp	syndecan binding protein (syntenin) [Source:ZFIN%3BAcc:ZDB-GENE-081104-57]	-	-	GO:0045545:syndecan binding;	-
ENSDART00000050140	0.965293	0.146655	-2.71855	-2.93448	0.00075	0.00263068	Down	ENSDARG00000013390	6	59006698	59054055	+	CABZ01088365.1	-	-	-	-	K20637
ENSDART00000050202	6.47462	3.07092	-1.07612	-3.38285	5e-05	0.000205425	Down	ENSDARG00000032623	17	26861334	26908186	-	rcan3	regulator of calcineurin 3 [Source:ZFIN%3BAcc:ZDB-GENE-040718-445]	GO:0019722:calcium-mediated signaling;GO:0070884:regulation of calcineurin-NFAT signaling cascade;	GO:0005737:cytoplasm;	GO:0000166:nucleotide binding;GO:0008597:calcium-dependent protein serine/threonine phosphatase regulator activity;	K17905
ENSDART00000050445	1.18148	0.565666	-1.06258	-2.03949	0.00305	0.00948529	Down	ENSDARG00000031817	1	24631616	24679452	-	trim2a	tripartite motif containing 2a [Source:ZFIN%3BAcc:ZDB-GENE-050327-99]	GO:0030099:myeloid cell differentiation;GO:0060215:primitive hemopoiesis;	GO:0005622:intracellular;	GO:0008270:zinc ion binding;GO:0046872:metal ion binding;	K11997
ENSDART00000050542	2.50566	1.19674	-1.06608	-1.77598	0.0014	0.00467188	Down	ENSDARG00000005943	5	26329909	26350221	-	htra4	HtrA serine peptidase 4 [Source:ZFIN%3BAcc:ZDB-GENE-131120-192]	GO:0001558:regulation of cell growth;GO:0006508:proteolysis;	GO:0005576:extracellular region;	GO:0004252:serine-type endopeptidase activity;GO:0005520:insulin-like growth factor binding;	K08784
ENSDART00000050753	16.3275	3.09145	-2.40095	-13.7336	5e-05	0.000205425	Down	ENSDARG00000032639	4	22937497	22950494	-	cd36	CD36 molecule (thrombospondin receptor) [Source:ZFIN%3BAcc:ZDB-GENE-040718-55]	GO:0006955:immune response;GO:0007166:cell surface receptor signaling pathway;GO:0033552:response to vitamin B3;GO:0034694:response to prostaglandin;GO:0042742:defense response to bacterium;	GO:0016020:membrane;GO:0016021:integral component of membrane;	-	K06259
ENSDART00000050898	2.64955	1.30651	-1.02003	-3.65595	5e-05	0.000205425	Down	ENSDARG00000033735	5	60747820	60760976	-	ncf1	neutrophil cytosolic factor 1 [Source:ZFIN%3BAcc:ZDB-GENE-031006-6]	GO:0006801:superoxide metabolic process;GO:0045730:respiratory burst;GO:0050832:defense response to fungus;GO:0055114:oxidation-reduction process;	GO:0005737:cytoplasm;GO:0005829:cytosol;GO:0043020:NADPH oxidase complex;	GO:0016175:superoxide-generating NADPH oxidase activity;GO:0016176:superoxide-generating NADPH oxidase activator activity;GO:0035091:phosphatidylinositol binding;GO:0043325:phosphatidylinositol-3,4-bisphosphate binding;	K08011
ENSDART00000050932	8.53553	1.99883	-2.09432	-7.00624	5e-05	0.000205425	Down	ENSDARG00000035163	5	58166645	58171262	-	tmem136b	transmembrane protein 136b [Source:ZFIN%3BAcc:ZDB-GENE-040718-455]	GO:0008150:biological_process;	GO:0016020:membrane;GO:0016021:integral component of membrane;	GO:0003674:molecular_function;	-
ENSDART00000051065	4.81791	10.0981	1.0676	5.23485	5e-05	0.000205425	Ups	ENSDARG00000052846	5	39904757	39910246	-	fsta	follistatin a [Source:ZFIN%3BAcc:ZDB-GENE-990714-11]	GO:0007275:multicellular organism development;GO:0009953:dorsal/ventral pattern formation;GO:0009994:oocyte differentiation;GO:0030901:midbrain development;GO:0043049:otic placode formation;GO:0048263:determination of dorsal identity;GO:0048703:embryonic viscerocranium morphogenesis;	GO:0005576:extracellular region;	-	K04661
ENSDART00000051313	159.535	68.8569	-1.2122	-18.1027	5e-05	0.000205425	Down	ENSDARG00000020364	5	34858037	34861973	+	fbp1b	fructose-1%2C6-bisphosphatase 1b [Source:ZFIN%3BAcc:ZDB-GENE-021206-11]	GO:0005975:carbohydrate metabolic process;GO:0005986:sucrose biosynthetic process;GO:0006000:fructose metabolic process;GO:0006001:fructose catabolic process;GO:0006002:fructose 6-phosphate metabolic process;GO:0006094:gluconeogenesis;GO:0030388:fructose 1,6-bisphosphate metabolic process;GO:0071391:cellular response to estrogen stimulus;	GO:0005829:cytosol;	GO:0016787:hydrolase activity;GO:0016791:phosphatase activity;GO:0042132:fructose 1,6-bisphosphate 1-phosphatase activity;GO:0042578:phosphoric ester hydrolase activity;	K03841
ENSDART00000051524	22.7062	10.7863	-1.07389	-10.565	5e-05	0.000205425	Down	ENSDARG00000035544	7	59773896	59785278	+	etnppl	ethanolamine-phosphate phospho-lyase [Source:ZFIN%3BAcc:ZDB-GENE-040426-1133]	GO:0035162:embryonic hemopoiesis;	GO:0005739:mitochondrion;	GO:0003824:catalytic activity;GO:0008483:transaminase activity;GO:0016740:transferase activity;GO:0016829:lyase activity;GO:0030170:pyridoxal phosphate binding;GO:0042802:identical protein binding;GO:0050459:ethanolamine-phosphate phospho-lyase activity;	K14286
ENSDART00000051541	5.2671	2.61599	-1.00965	-2.97338	5e-05	0.000205425	Down	ENSDARG00000035555	5	23345847	23351647	-	gbgt1l3	globoside alpha-1%2C3-N-acetylgalactosaminyltransferase 1%2C like 3 [Source:ZFIN%3BAcc:ZDB-GENE-040912-46]	GO:0005975:carbohydrate metabolic process;GO:0009247:glycolipid biosynthetic process;GO:0030259:lipid glycosylation;	GO:0005794:Golgi apparatus;GO:0016020:membrane;GO:0016021:integral component of membrane;GO:0031982:vesicle;	GO:0016740:transferase activity;GO:0016757:transferase activity, transferring glycosyl groups;GO:0016758:transferase activity, transferring hexosyl groups;	-
ENSDART00000051719	16.7966	6.85918	-1.29206	-4.46226	5e-05	0.000205425	Down	ENSDARG00000030215	19	43718982	43740324	+	matn1	matrilin 1 [Source:ZFIN%3BAcc:ZDB-GENE-050307-3]	GO:0051216:cartilage development;	-	GO:0005201:extracellular matrix structural constituent;GO:0005509:calcium ion binding;	-
ENSDART00000051774	1.2935	3.9788	1.62106	4.7959	5e-05	0.000205425	Ups	ENSDARG00000035697	8	556547	566334	+	zgc:110697	zgc:110697 [Source:ZFIN%3BAcc:ZDB-GENE-050417-414]	GO:0007276:gamete generation;	-	-	-
ENSDART00000051895	0.836248	0.276489	-1.59671	-2.0078	0.006	0.01746	Down	ENSDARG00000035765	15	6681428	6729989	+	si:ch73-388k15.2	si:ch73-388k15.2 [Source:ZFIN%3BAcc:ZDB-GENE-100921-89]	-	-	-	-
ENSDART00000051950	123.33	6.81775	-4.17709	-18.2587	5e-05	0.000205425	Down	ENSDARG00000035798	19	41269414	41272348	+	gngt1	guanine nucleotide binding protein (G protein)%2C gamma transducing activity polypeptide 1 [Source:ZFIN%3BAcc:ZDB-GENE-030131-7596]	GO:0007165:signal transduction;GO:0007186:G protein-coupled receptor signaling pathway;	GO:0005834:heterotrimeric G-protein complex;GO:0005886:plasma membrane;GO:0016020:membrane;	GO:0004871:obsolete signal transducer activity;	K04548
ENSDART00000051972	5.68072	1.47854	-1.9419	-6.6689	5e-05	0.000205425	Down	ENSDARG00000089362	19	40599557	40605129	-	grn1	granulin 1 [Source:ZFIN%3BAcc:ZDB-GENE-060103-1]	GO:0008150:biological_process;	-	-	-
ENSDART00000052065	2.48362	0.0896002	-4.7928	-6.62886	5e-05	0.000205425	Down	ENSDARG00000035861	2	24840153	24849534	-	si:rp71-39b20.4	si:rp71-39b20.4 [Source:ZFIN%3BAcc:ZDB-GENE-070912-704]	GO:0006810:transport;GO:0006811:ion transport;GO:0006813:potassium ion transport;GO:0034765:regulation of ion transmembrane transport;GO:0051260:protein homooligomerization;GO:0055085:transmembrane transport;GO:0071805:potassium ion transmembrane transport;	GO:0008076:voltage-gated potassium channel complex;GO:0016020:membrane;GO:0016021:integral component of membrane;	GO:0005216:ion channel activity;GO:0005244:voltage-gated ion channel activity;GO:0005249:voltage-gated potassium channel activity;GO:0005251:delayed rectifier potassium channel activity;GO:0005267:potassium channel activity;	-
ENSDART00000052101	6.33883	2.76567	-1.19659	-7.45326	5e-05	0.000205425	Down	ENSDARG00000035887	19	32984684	33013842	-	zgc:91944	zgc:91944 [Source:ZFIN%3BAcc:ZDB-GENE-040718-417]	GO:0045893:positive regulation of transcription, DNA-templated;	GO:0005634:nucleus;	GO:0003677:DNA binding;	-
ENSDART00000052201	0.327561	0.697481	1.09039	2.1234	0.0006	0.00213767	Ups	ENSDARG00000035963	7	39459412	39467443	-	ccdc96	coiled-coil domain containing 96 [Source:ZFIN%3BAcc:ZDB-GENE-081022-156]	GO:0008150:biological_process;	GO:0005575:cellular_component;	GO:0003674:molecular_function;	-
ENSDART00000052307	22.0323	44.8187	1.02448	17.6723	5e-05	0.000205425	Ups	ENSDARG00000036028	10	43914683	43924650	-	arrdc3b	arrestin domain containing 3b [Source:ZFIN%3BAcc:ZDB-GENE-040912-182]	GO:0008150:biological_process;	GO:0005575:cellular_component;	GO:0003674:molecular_function;	-
ENSDART00000052329	0.938181	2.0532	1.12994	3.7645	5e-05	0.000205425	Ups	ENSDARG00000036043	7	38473666	38478939	+	znf408	zinc finger protein 408 [Source:ZFIN%3BAcc:ZDB-GENE-130530-589]	GO:0061298:retina vasculature development in camera-type eye;	GO:0005634:nucleus;	-	-
ENSDART00000052346	75.2859	29.7296	-1.34048	-22.8995	5e-05	0.000205425	Down	ENSDARG00000036058	7	28862171	28873397	+	gnao1b	guanine nucleotide binding protein (G protein)%2C alpha activating activity polypeptide O%2C b [Source:ZFIN%3BAcc:ZDB-GENE-040426-1693]	GO:0007165:signal transduction;GO:0007186:G protein-coupled receptor signaling pathway;GO:0007188:adenylate cyclase-modulating G protein-coupled receptor signaling pathway;GO:0007212:dopamine receptor signaling pathway;	GO:0005834:heterotrimeric G-protein complex;	GO:0000166:nucleotide binding;GO:0003924:GTPase activity;GO:0004871:obsolete signal transducer activity;GO:0005525:GTP binding;GO:0019001:guanyl nucleotide binding;GO:0031683:G-protein beta/gamma-subunit complex binding;GO:0031821:G protein-coupled serotonin receptor binding;GO:0031852:mu-type opioid receptor binding;GO:0051430:corticotropin-releasing hormone receptor 1 binding;	K04534
ENSDART00000052422	19.4075	6.69227	-1.53605	-6.22321	5e-05	0.000205425	Down	ENSDARG00000036109	19	24864361	24900535	-	mtx1b	metaxin 1b [Source:ZFIN%3BAcc:ZDB-GENE-021210-1]	GO:0006626:protein targeting to mitochondrion;	GO:0005741:mitochondrial outer membrane;GO:0016020:membrane;GO:0016021:integral component of membrane;	-	K17776
ENSDART00000052556	4.88544	0.800781	-2.60901	-4.67155	5e-05	0.000205425	Down	ENSDARG00000036186	19	22229724	22248149	-	mbpa	myelin basic protein a [Source:ZFIN%3BAcc:ZDB-GENE-030128-2]	GO:0007417:central nervous system development;GO:0042552:myelination;	GO:0005886:plasma membrane;GO:0033269:internode region of axon;GO:0043025:neuronal cell body;GO:0043209:myelin sheath;GO:0043218:compact myelin;	GO:0019911:structural constituent of myelin sheath;	-
ENSDART00000052584	0.950324	0.306074	-1.63454	-3.68034	5e-05	0.000205425	Down	ENSDARG00000011259	7	29041226	29069277	-	trpm1a	transient receptor potential cation channel%2C subfamily M%2C member 1a [Source:ZFIN%3BAcc:ZDB-GENE-070112-1372]	GO:0006811:ion transport;GO:0007216:G protein-coupled glutamate receptor signaling pathway;GO:0034220:ion transmembrane transport;GO:0051262:protein tetramerization;GO:0055085:transmembrane transport;GO:0071482:cellular response to light stimulus;	GO:0016020:membrane;GO:0016021:integral component of membrane;	GO:0005216:ion channel activity;GO:0005261:cation channel activity;	K04976
ENSDART00000052620	7.30014	3.17937	-1.19919	-3.83277	5e-05	0.000205425	Down	ENSDARG00000036222	19	20527423	20529826	-	npy	neuropeptide Y [Source:ZFIN%3BAcc:ZDB-GENE-980526-438]	GO:0007218:neuropeptide signaling pathway;GO:0007267:cell-cell signaling;GO:0007586:digestion;GO:0032098:regulation of appetite;GO:2000253:positive regulation of feeding behavior;	GO:0005576:extracellular region;GO:0005615:extracellular space;	GO:0005179:hormone activity;GO:0005184:neuropeptide hormone activity;GO:0005515:protein binding;GO:0031841:neuropeptide Y receptor binding;GO:0031843:type 2 neuropeptide Y receptor binding;	K05232
ENSDART00000052688	32.1602	99.2454	1.62572	49.6096	5e-05	0.000205425	Ups	ENSDARG00000012694	1	55460926	55507680	-	c3a.1	complement component c3a%2C duplicate 1 [Source:ZFIN%3BAcc:ZDB-GENE-990415-35]	GO:0043009:chordate embryonic development;	GO:0005576:extracellular region;GO:0005615:extracellular space;	GO:0004866:endopeptidase inhibitor activity;	K03990
ENSDART00000052802	184.975	58.691	-1.65612	-32.1006	5e-05	0.000205425	Down	ENSDARG00000036344	7	24410121	24428828	-	calb2b	calbindin 2b [Source:ZFIN%3BAcc:ZDB-GENE-040426-1668]	GO:0051480:regulation of cytosolic calcium ion concentration;	GO:0005634:nucleus;GO:0005829:cytosol;GO:0043005:neuron projection;GO:0045202:synapse;	GO:0005509:calcium ion binding;	-
ENSDART00000052856	11.9991	4.88862	-1.29543	-2.71681	0.0007	0.00246965	Down	ENSDARG00000036382	7	22499279	22501978	+	ponzr6	plac8 onzin related protein 6 [Source:ZFIN%3BAcc:ZDB-GENE-081104-326]	-	-	-	-
ENSDART00000052977	33.3058	13.9779	-1.25262	-4.60468	5e-05	0.000205425	Down	ENSDARG00000036463	7	20559126	20565212	-	cldn15a	claudin 15a [Source:ZFIN%3BAcc:ZDB-GENE-040426-1305]	GO:0035148:tube formation;GO:0048546:digestive tract morphogenesis;	GO:0005886:plasma membrane;GO:0005911:cell-cell junction;GO:0005923:bicellular tight junction;GO:0016020:membrane;GO:0016021:integral component of membrane;GO:0030054:cell junction;	GO:0005198:structural molecule activity;	K06087
ENSDART00000053012	21.586	3.07152	-2.81307	-16.9103	5e-05	0.000205425	Down	ENSDARG00000053068	2	3604709	3606683	-	cyp8b1	cytochrome P450%2C family 8%2C subfamily B%2C polypeptide 1 [Source:ZFIN%3BAcc:ZDB-GENE-040808-53]	GO:0055114:oxidation-reduction process;	GO:0005783:endoplasmic reticulum;GO:0016020:membrane;GO:0016021:integral component of membrane;	GO:0004497:monooxygenase activity;GO:0005506:iron ion binding;GO:0008397:sterol 12-alpha-hydroxylase activity;GO:0016491:oxidoreductase activity;GO:0016705:oxidoreductase activity, acting on paired donors, with incorporation or reduction of molecular oxygen;GO:0020037:heme binding;GO:0046872:metal ion binding;	K07431
ENSDART00000053126	1.14396	0.329782	-1.79446	-2.76442	0.0005	0.00180853	Down	ENSDARG00000036567	6	18518970	18521517	-	aanat1	arylalkylamine N-acetyltransferase 1 [Source:ZFIN%3BAcc:ZDB-GENE-040329-1]	-	-	GO:0004059:aralkylamine N-acetyltransferase activity;GO:0008080:N-acetyltransferase activity;GO:0016407:acetyltransferase activity;GO:0016740:transferase activity;GO:0016746:transferase activity, transferring acyl groups;	K00669
ENSDART00000053139	290.855	112.267	-1.37336	-42.3959	5e-05	0.000205425	Down	ENSDARG00000036577	24	39266296	39283763	+	atp6v0cb	ATPase%2C H+ transporting%2C lysosomal%2C V0 subunit cb [Source:ZFIN%3BAcc:ZDB-GENE-030131-4127]	GO:0006810:transport;GO:0006811:ion transport;GO:0007042:lysosomal lumen acidification;GO:0015991:ATP hydrolysis coupled proton transport;	GO:0000220:vacuolar proton-transporting V-type ATPase, V0 domain;GO:0005773:vacuole;GO:0008021:synaptic vesicle;GO:0016020:membrane;GO:0016021:integral component of membrane;GO:0033177:proton-transporting two-sector ATPase complex, proton-transporting domain;GO:0033179:proton-transporting V-type ATPase, V0 domain;GO:0048786:presynaptic active zone;	GO:0005245:voltage-gated calcium channel activity;GO:0015078:proton transmembrane transporter activity;GO:0046961:proton-transporting ATPase activity, rotational mechanism;	K02155
ENSDART00000053494	5.12928	1.03853	-2.30421	-4.84121	5e-05	0.000205425	Down	ENSDARG00000036846	3	60354303	60365162	-	anks4b	ankyrin repeat and sterile alpha motif domain containing 4B [Source:ZFIN%3BAcc:ZDB-GENE-040704-29]	GO:0008150:biological_process;	GO:0005575:cellular_component;	GO:0003674:molecular_function;	-
ENSDART00000053521	2.61565	0.910421	-1.52257	-4.64238	5e-05	0.000205425	Down	ENSDARG00000003203	7	14045860	14057253	+	rhcga	Rh family%2C C glycoprotein a [Source:ZFIN%3BAcc:ZDB-GENE-070424-81]	GO:0015695:organic cation transport;GO:0015696:ammonium transport;GO:0019740:nitrogen utilization;GO:0072488:ammonium transmembrane transport;	GO:0005887:integral component of plasma membrane;GO:0016020:membrane;GO:0016021:integral component of membrane;	GO:0008519:ammonium transmembrane transporter activity;	K06580
ENSDART00000053546	11.2084	4.13018	-1.4403	-9.65892	5e-05	0.000205425	Down	ENSDARG00000036878	23	31478966	31497198	+	sh3bgrl2	SH3 domain binding glutamate-rich protein like 2 [Source:ZFIN%3BAcc:ZDB-GENE-040704-38]	GO:0008150:biological_process;	GO:0005634:nucleus;	GO:0017124:SH3 domain binding;	-
ENSDART00000053684	16.2716	7.4582	-1.12546	-2.47661	5e-05	0.000205425	Down	ENSDARG00000036966	3	32617899	32646536	+	hsd3b7	hydroxy-delta-5-steroid dehydrogenase%2C 3 beta- and steroid delta-isomerase [Source:ZFIN%3BAcc:ZDB-GENE-030131-5673]	GO:0006694:steroid biosynthetic process;GO:0055114:oxidation-reduction process;	GO:0005575:cellular_component;	GO:0003854:3-beta-hydroxy-delta5-steroid dehydrogenase activity;GO:0016491:oxidoreductase activity;GO:0016616:oxidoreductase activity, acting on the CH-OH group of donors, NAD or NADP as acceptor;GO:0016853:isomerase activity;	K12408
ENSDART00000053750	3.21746	6.65511	1.04854	6.06499	5e-05	0.000205425	Ups	ENSDARG00000078399	8	50853464	50899555	-	FO704819.2	-	-	-	-	-
ENSDART00000053763	5.25222	10.5144	1.00136	6.06511	5e-05	0.000205425	Ups	ENSDARG00000036990	1	39095156	39141553	-	dctd	dCMP deaminase [Source:ZFIN%3BAcc:ZDB-GENE-050417-116]	-	GO:0005575:cellular_component;	GO:0003824:catalytic activity;GO:0008270:zinc ion binding;GO:0016787:hydrolase activity;	K01493
ENSDART00000053782	6.46031	26.8177	2.05351	20.1071	5e-05	0.000205425	Ups	ENSDARG00000056175	8	28493793	28500237	+	scrt2	scratch family zinc finger 2 [Source:ZFIN%3BAcc:ZDB-GENE-030131-4097]	GO:0043516:regulation of DNA damage response, signal transduction by p53 class mediator;GO:0043523:regulation of neuron apoptotic process;GO:2000177:regulation of neural precursor cell proliferation;	-	GO:0003676:nucleic acid binding;GO:0046872:metal ion binding;	K09219
ENSDART00000053876	1.84375	0.476347	-1.95256	-3.66547	5e-05	0.000205425	Down	ENSDARG00000037067	23	27770153	27776020	-	dnajc22	DnaJ (Hsp40) homolog%2C subfamily C%2C member 22 [Source:ZFIN%3BAcc:ZDB-GENE-090313-196]	-	GO:0016020:membrane;GO:0016021:integral component of membrane;	-	K19370
ENSDART00000053932	5.64508	2.1119	-1.41845	-7.84015	5e-05	0.000205425	Down	ENSDARG00000053500	1	28264822	28289730	+	cbsa	cystathionine-beta-synthase a [Source:ZFIN%3BAcc:ZDB-GENE-050417-367]	GO:0006535:cysteine biosynthetic process from serine;GO:0008652:cellular amino acid biosynthetic process;GO:0019343:cysteine biosynthetic process via cystathionine;GO:0019344:cysteine biosynthetic process;	GO:0005737:cytoplasm;	GO:0004122:cystathionine beta-synthase activity;GO:0004124:cysteine synthase activity;GO:0016829:lyase activity;GO:0020037:heme binding;GO:0030170:pyridoxal phosphate binding;	K01697
ENSDART00000054062	0.317145	0.852968	1.42735	2.26476	0.00175	0.00572639	Ups	ENSDARG00000037174	14	28120644	28126741	-	nek12	NIMA-related kinase 12 [Source:ZFIN%3BAcc:ZDB-GENE-050410-11]	GO:0006468:protein phosphorylation;	-	GO:0004672:protein kinase activity;GO:0005524:ATP binding;	-
ENSDART00000054202	0.982346	0.270347	-1.86142	-3.65689	5e-05	0.000205425	Down	ENSDARG00000037256	1	25317765	25329964	-	KCNIP4 (1 of many)	si:ch211-145b13.5 [Source:ZFIN%3BAcc:ZDB-GENE-090313-35]	-	-	GO:0005509:calcium ion binding;GO:0046872:metal ion binding;	-
ENSDART00000054322	12.453	4.85557	-1.35878	-6.15008	5e-05	0.000205425	Down	ENSDARG00000037337	13	959651	966726	+	cnrip1b	cannabinoid receptor interacting protein 1b [Source:ZFIN%3BAcc:ZDB-GENE-080722-33]	-	-	-	-
ENSDART00000054395	0.24709	1.79533	2.86114	3.34069	0.0008	0.00279489	Ups	ENSDARG00000037383	1	21038445	21122617	+	pax5	paired box 5 [Source:ZFIN%3BAcc:ZDB-GENE-001030-2]	GO:0006351:transcription, DNA-templated;GO:0006355:regulation of transcription, DNA-templated;GO:0007275:multicellular organism development;GO:0060005:vestibular reflex;GO:0060118:vestibular receptor cell development;	GO:0005634:nucleus;	GO:0003677:DNA binding;	K09383
ENSDART00000054408	3.0603	0.957758	-1.67594	-3.64242	5e-05	0.000205425	Down	ENSDARG00000037390	3	28587975	28619653	-	gsg1l	gsg1-like [Source:ZFIN%3BAcc:ZDB-GENE-050913-27]	GO:0008150:biological_process;	GO:0005886:plasma membrane;GO:0016020:membrane;GO:0016021:integral component of membrane;GO:0030054:cell junction;GO:0045202:synapse;	GO:0003674:molecular_function;	-
ENSDART00000054469	121.48	33.4053	-1.86257	-21.3481	5e-05	0.000205425	Down	ENSDARG00000037425	19	8687958	8689348	+	s100a10a	S100 calcium binding protein A10a [Source:ZFIN%3BAcc:ZDB-GENE-041010-35]	GO:0042127:regulation of cell proliferation;	GO:0005634:nucleus;GO:0005737:cytoplasm;	GO:0005509:calcium ion binding;GO:0046872:metal ion binding;GO:0048306:calcium-dependent protein binding;	-
ENSDART00000054581	2.3482	0.250739	-3.2273	-3.52681	0.0016	0.00527909	Down	ENSDARG00000037487	1	19041102	19059180	+	2020-03-01	membrane-associated ring finger (C3HC4) 1 [Source:ZFIN%3BAcc:ZDB-GENE-081112-1]	-	GO:0016020:membrane;GO:0016021:integral component of membrane;	GO:0008270:zinc ion binding;GO:0046872:metal ion binding;	K10656
ENSDART00000054588	21.0317	2.36737	-3.15121	-2.37085	0.0168	0.0433529	Down	ENSDARG00000002732	14	17071313	17073072	+	spon2b	spondin 2b%2C extracellular matrix protein [Source:ZFIN%3BAcc:ZDB-GENE-990415-161]	-	-	GO:0003674:molecular_function;	-
ENSDART00000054735	3.5002	1.26053	-1.47341	-6.23949	5e-05	0.000205425	Down	ENSDARG00000037587	11	19462148	19531992	-	SYNPR (1 of many)	si:dkey-30j16.3 [Source:ZFIN%3BAcc:ZDB-GENE-141212-294]	GO:0006810:transport;	GO:0008021:synaptic vesicle;GO:0016020:membrane;GO:0016021:integral component of membrane;GO:0030285:integral component of synaptic vesicle membrane;	GO:0005215:transporter activity;	-
ENSDART00000054760	1.49961	0.282424	-2.40866	-3.13253	0.0007	0.00246965	Down	ENSDARG00000037603	14	8313012	8319731	-	zgc:162144	zgc:162144 [Source:ZFIN%3BAcc:ZDB-GENE-030131-7630]	-	-	-	-
ENSDART00000054866	0.728673	0.227674	-1.6783	-2.72163	0.0002	0.000770657	Down	ENSDARG00000076306	14	5560060	5609746	-	loxl3a	lysyl oxidase-like 3a [Source:ZFIN%3BAcc:ZDB-GENE-070818-2]	GO:0055114:oxidation-reduction process;	GO:0016020:membrane;	GO:0005044:scavenger receptor activity;GO:0005507:copper ion binding;GO:0016641:oxidoreductase activity, acting on the CH-NH2 group of donors, oxygen as acceptor;	-
ENSDART00000054989	4.03324	1.65047	-1.28906	-7.3703	5e-05	0.000205425	Down	ENSDARG00000037747	1	7978419	7986375	+	fscn1b	fascin actin-bundling protein 1b [Source:ZFIN%3BAcc:ZDB-GENE-120507-1]	GO:0007015:actin filament organization;GO:0016477:cell migration;GO:0030036:actin cytoskeleton organization;	GO:0005737:cytoplasm;GO:0005856:cytoskeleton;	GO:0003779:actin binding;GO:0030674:protein binding, bridging;GO:0051015:actin filament binding;	-
ENSDART00000055011	4.38498	0.801544	-2.45172	-6.67807	5e-05	0.000205425	Down	ENSDARG00000058445	1	8550817	8565832	-	zgc:136472	zgc:136472 [Source:ZFIN%3BAcc:ZDB-GENE-060421-2552]	GO:0006457:protein folding;GO:0034976:response to endoplasmic reticulum stress;GO:0045454:cell redox homeostasis;	GO:0005783:endoplasmic reticulum;	GO:0003756:protein disulfide isomerase activity;	-
ENSDART00000055019	187.748	63.4309	-1.56554	-32.3578	5e-05	0.000205425	Down	ENSDARG00000056108	12	9842650	9846483	+	ndufa4	NADH dehydrogenase (ubiquinone) 1 alpha subcomplex%2C 4 [Source:ZFIN%3BAcc:ZDB-GENE-040426-1962]	GO:0006810:transport;GO:0055114:oxidation-reduction process;	GO:0005739:mitochondrion;GO:0005743:mitochondrial inner membrane;GO:0005751:mitochondrial respiratory chain complex IV;GO:0016020:membrane;GO:0070469:respiratory chain;	GO:0004129:cytochrome-c oxidase activity;GO:0008137:NADH dehydrogenase (ubiquinone) activity;	K03948
ENSDART00000055064	330.908	81.8254	-2.01581	-34.5984	5e-05	0.000205425	Down	ENSDARG00000037790	3	60921631	60930162	-	pvalb8	parvalbumin 8 [Source:ZFIN%3BAcc:ZDB-GENE-030805-3]	-	-	GO:0005509:calcium ion binding;GO:0046872:metal ion binding;	-
ENSDART00000055087	9.99144	21.2264	1.0871	8.76685	5e-05	0.000205425	Ups	ENSDARG00000037804	23	5822470	5825270	-	phlda3	pleckstrin homology-like domain%2C family A%2C member 3 [Source:ZFIN%3BAcc:ZDB-GENE-030616-267]	GO:0006915:apoptotic process;GO:0042771:intrinsic apoptotic signaling pathway in response to DNA damage by p53 class mediator;GO:0043065:positive regulation of apoptotic process;GO:0051898:negative regulation of protein kinase B signaling;	GO:0005737:cytoplasm;GO:0005886:plasma membrane;GO:0016020:membrane;	GO:0005546:phosphatidylinositol-4,5-bisphosphate binding;GO:0005547:phosphatidylinositol-3,4,5-trisphosphate binding;GO:0010314:phosphatidylinositol-5-phosphate binding;GO:0032266:phosphatidylinositol-3-phosphate binding;GO:0043325:phosphatidylinositol-3,4-bisphosphate binding;GO:0080025:phosphatidylinositol-3,5-bisphosphate binding;	-
ENSDART00000055264	3.11202	0.876896	-1.82738	-3.58244	5e-05	0.000205425	Down	ENSDARG00000009568	3	34790302	34852165	+	si:dkey-15h19.2	si:dkey-15h19.2 [Source:ZFIN%3BAcc:ZDB-GENE-110408-33]	GO:0036269:swimming behavior;	-	-	-
ENSDART00000055287	15.4195	6.7168	-1.19891	-5.62491	5e-05	0.000205425	Down	ENSDARG00000094210	3	31986956	31988640	+	zgc:109934	zgc:109934 [Source:ZFIN%3BAcc:ZDB-GENE-050522-428]	GO:0006826:iron ion transport;GO:0006879:cellular iron ion homeostasis;GO:0006880:intracellular sequestering of iron ion;	GO:0005737:cytoplasm;	GO:0005506:iron ion binding;GO:0008199:ferric iron binding;GO:0046872:metal ion binding;	-
ENSDART00000055299	1.4428	16.7282	3.53534	12.0843	5e-05	0.000205425	Ups	ENSDARG00000037946	3	32210203	32214186	+	prl	prolactin [Source:ZFIN%3BAcc:ZDB-GENE-030513-1]	GO:0033555:multicellular organismal response to stress;GO:0043066:negative regulation of apoptotic process;	GO:0005576:extracellular region;	GO:0005179:hormone activity;	-
ENSDART00000055307	9.46766	3.4335	-1.46333	-3.20166	5e-05	0.000205425	Down	ENSDARG00000037954	3	32025546	32039136	-	tnnt1	troponin T type 1 (skeletal%2C slow) [Source:ZFIN%3BAcc:ZDB-GENE-080723-27]	GO:0006937:regulation of muscle contraction;	GO:0005861:troponin complex;	-	K10372
ENSDART00000055415	56.3639	1.95144	-4.85216	-27.5938	5e-05	0.000205425	Down	ENSDARG00000038018	12	34795893	34800811	+	prph2a	peripherin 2a (retinal degeneration%2C slow) [Source:ZFIN%3BAcc:ZDB-GENE-000616-8]	GO:0007166:cell surface receptor signaling pathway;GO:0007601:visual perception;	GO:0005887:integral component of plasma membrane;GO:0016020:membrane;GO:0016021:integral component of membrane;	-	K17343
ENSDART00000055537	9.99129	4.35327	-1.19857	-5.47488	5e-05	0.000205425	Down	ENSDARG00000038095	3	26682187	26684082	+	socs1a	suppressor of cytokine signaling 1a [Source:ZFIN%3BAcc:ZDB-GENE-040801-205]	GO:0032868:response to insulin;GO:0035162:embryonic hemopoiesis;GO:0035556:intracellular signal transduction;GO:0046426:negative regulation of JAK-STAT cascade;GO:0046627:negative regulation of insulin receptor signaling pathway;GO:0051896:regulation of protein kinase B signaling;GO:0060042:retina morphogenesis in camera-type eye;GO:0060334:regulation of interferon-gamma-mediated signaling pathwa…	GO:0005737:cytoplasm;	GO:0004860:protein kinase inhibitor activity;	K04694
ENSDART00000055554	32.3485	14.4925	-1.15839	-11.8996	5e-05	0.000205425	Down	ENSDARG00000038106	15	9321269	9339495	+	slc37a4a	solute carrier family 37 (glucose-6-phosphate transporter)%2C member 4a [Source:ZFIN%3BAcc:ZDB-GENE-040426-2230]	GO:0006810:transport;GO:0006820:anion transport;GO:0055085:transmembrane transport;	GO:0016020:membrane;GO:0016021:integral component of membrane;	GO:0005215:transporter activity;GO:0022857:transmembrane transporter activity;	K08171
ENSDART00000055623	1.124	121.553	6.7568	8.7534	5e-05	0.000205425	Ups	ENSDARG00000038147	12	20217539	20218669	-	hbbe3	hemoglobin beta embryonic-3 [Source:ZFIN%3BAcc:ZDB-GENE-980526-287]	GO:0006810:transport;GO:0015671:oxygen transport;	GO:0005833:hemoglobin complex;	GO:0005344:oxygen carrier activity;GO:0005506:iron ion binding;GO:0019825:oxygen binding;GO:0020037:heme binding;GO:0046872:metal ion binding;	-
ENSDART00000055694	1.3502	0.196624	-2.77966	-3.04633	0.00035	0.00130006	Down	ENSDARG00000038199	11	3566547	3573731	+	cda	cytidine deaminase [Source:ZFIN%3BAcc:ZDB-GENE-040426-1911]	GO:0009972:cytidine deamination;	GO:0005829:cytosol;	GO:0003824:catalytic activity;GO:0004126:cytidine deaminase activity;GO:0008270:zinc ion binding;GO:0016787:hydrolase activity;	K01489
ENSDART00000055709	13.8859	28.8331	1.0541	6.39835	5e-05	0.000205425	Ups	ENSDARG00000038205	11	41354000	41357664	-	her2	hairy-related 2 [Source:ZFIN%3BAcc:ZDB-GENE-980526-274]	GO:0006351:transcription, DNA-templated;GO:0006355:regulation of transcription, DNA-templated;GO:0007405:neuroblast proliferation;GO:0042063:gliogenesis;GO:0045664:regulation of neuron differentiation;GO:0045665:negative regulation of neuron differentiation;GO:0045892:negative regulation of transcription, DNA-templated;	GO:0000785:chromatin;GO:0005634:nucleus;	GO:0000981:DNA-binding transcription factor activity, RNA polymerase II-specific;GO:0003677:DNA binding;GO:0046983:protein dimerization activity;	-
ENSDART00000055995	2.88631	0.399679	-2.85231	-2.20421	0.008	0.0225242	Down	ENSDARG00000038378	15	45625523	45647699	+	sagb	S-antigen%3B retina and pineal gland (arrestin) b [Source:ZFIN%3BAcc:ZDB-GENE-050913-98]	GO:0007165:signal transduction;	GO:0005575:cellular_component;	GO:0003674:molecular_function;	-
ENSDART00000056048	1.18665	3.83932	1.69396	2.77525	0.0001	0.000400124	Ups	ENSDARG00000073876	11	42184132	42186727	+	si:ch1073-165f9.2	si:ch1073-165f9.2 [Source:ZFIN%3BAcc:ZDB-GENE-141216-228]	GO:0007264:small GTPase mediated signal transduction;	GO:0005622:intracellular;	GO:0000166:nucleotide binding;GO:0005525:GTP binding;	-
ENSDART00000056081	1.24852	2.99212	1.26095	2.24169	0.00015	0.000587765	Ups	ENSDARG00000038428	24	19374151	19443110	+	sulf1	sulfatase 1 [Source:ZFIN%3BAcc:ZDB-GENE-030131-9242]	GO:0001570:vasculogenesis;GO:0001756:somitogenesis;GO:0001944:vasculature development;GO:0008015:blood circulation;GO:0008152:metabolic process;GO:0021910:smoothened signaling pathway involved in ventral spinal cord patterning;GO:0048070:regulation of developmental pigmentation;GO:0048885:neuromast deposition;GO:2000290:regulation of myotome development;	GO:0005783:endoplasmic reticulum;GO:0005794:Golgi apparatus;GO:0009986:cell surface;	GO:0003824:catalytic activity;GO:0005509:calcium ion binding;GO:0008484:sulfuric ester hydrolase activity;	K14607
ENSDART00000056095	444.662	27.0857	-4.0371	-28.3636	5e-05	0.000205425	Down	ENSDARG00000038439	16	52626257	52631239	+	fabp10a	fatty acid binding protein 10a%2C liver basic [Source:ZFIN%3BAcc:ZDB-GENE-020318-1]	GO:0006810:transport;	GO:0005737:cytoplasm;	GO:0005215:transporter activity;GO:0005504:fatty acid binding;GO:0008289:lipid binding;GO:0032052:bile acid binding;	-
ENSDART00000056295	142.868	349.483	1.29054	40.3875	5e-05	0.000205425	Ups	ENSDARG00000013968	13	4876338	4900378	+	psap	prosaposin [Source:ZFIN%3BAcc:ZDB-GENE-020108-1]	GO:0006629:lipid metabolic process;GO:0006665:sphingolipid metabolic process;	GO:0005615:extracellular space;GO:0005737:cytoplasm;GO:0005764:lysosome;	GO:0001664:G protein-coupled receptor binding;GO:0008047:enzyme activator activity;	K12382
ENSDART00000056328	37.9291	12.086	-1.64997	-21.171	5e-05	0.000205425	Down	ENSDARG00000027495	23	40517740	40545677	+	elovl4b	ELOVL fatty acid elongase 4b [Source:ZFIN%3BAcc:ZDB-GENE-030131-7672]	GO:0006629:lipid metabolic process;GO:0006631:fatty acid metabolic process;GO:0006633:fatty acid biosynthetic process;GO:0006636:unsaturated fatty acid biosynthetic process;GO:0019367:fatty acid elongation, saturated fatty acid;GO:0030148:sphingolipid biosynthetic process;GO:0034625:fatty acid elongation, monounsaturated fatty acid;GO:0034626:fatty acid elongation, polyunsaturated fatty acid;GO:0…	GO:0005783:endoplasmic reticulum;GO:0005789:endoplasmic reticulum membrane;GO:0016020:membrane;GO:0016021:integral component of membrane;GO:0030176:integral component of endoplasmic reticulum membrane;	GO:0009922:fatty acid elongase activity;GO:0016740:transferase activity;GO:0102336:3-oxo-arachidoyl-CoA synthase activity;GO:0102337:3-oxo-cerotoyl-CoA synthase activity;GO:0102338:3-oxo-lignoceronyl-CoA synthase activity;	K10249
ENSDART00000056361	2.14299	0.27394	-2.96769	-3.07578	0.00015	0.000587765	Down	ENSDARG00000033594	8	50474581	50494135	-	ido1	indoleamine 2%2C3-dioxygenase 1 [Source:ZFIN%3BAcc:ZDB-GENE-080228-2]	GO:0055114:oxidation-reduction process;	-	GO:0016491:oxidoreductase activity;GO:0020037:heme binding;GO:0051213:dioxygenase activity;	K00463
ENSDART00000056519	8.28888	4.09435	-1.01754	-4.21729	5e-05	0.000205425	Down	ENSDARG00000038700	2	37312631	37313702	+	gpr160	G protein-coupled receptor 160 [Source:ZFIN%3BAcc:ZDB-GENE-081022-189]	GO:0008150:biological_process;	GO:0016020:membrane;GO:0016021:integral component of membrane;	-	K08438
ENSDART00000056523	7.55651	2.6515	-1.51091	-10.366	5e-05	0.000205425	Down	ENSDARG00000038703	13	22887048	22901353	-	hkdc1	hexokinase domain containing 1 [Source:ZFIN%3BAcc:ZDB-GENE-030131-9801]	GO:0001678:cellular glucose homeostasis;GO:0005975:carbohydrate metabolic process;GO:0006096:glycolytic process;GO:0016310:phosphorylation;GO:0046835:carbohydrate phosphorylation;	GO:0005829:cytosol;	GO:0000166:nucleotide binding;GO:0004340:glucokinase activity;GO:0004396:hexokinase activity;GO:0005524:ATP binding;GO:0005536:glucose binding;GO:0008443:phosphofructokinase activity;GO:0008607:phosphorylase kinase regulator activity;GO:0008819:cobinamide kinase activity;GO:0008865:fructokinase activity;GO:0010276:phytol kinase activity;GO:0016301:kinase activity;GO:0016307:phosphatidylinositol p…	K00844
ENSDART00000056560	0.951783	0.45908	-1.05189	-1.68857	0.0131	0.0348447	Down	ENSDARG00000038728	21	7294886	7296203	+	ch25hl2	cholesterol 25-hydroxylase like 2 [Source:ZFIN%3BAcc:ZDB-GENE-080204-82]	GO:0006629:lipid metabolic process;GO:0006633:fatty acid biosynthetic process;GO:0006694:steroid biosynthetic process;GO:0008202:steroid metabolic process;GO:0008203:cholesterol metabolic process;GO:0016126:sterol biosynthetic process;GO:0055114:oxidation-reduction process;	GO:0005783:endoplasmic reticulum;GO:0005789:endoplasmic reticulum membrane;GO:0016020:membrane;GO:0016021:integral component of membrane;	GO:0000254:C-4 methylsterol oxidase activity;GO:0004497:monooxygenase activity;GO:0005506:iron ion binding;GO:0008395:steroid hydroxylase activity;GO:0009974:zeinoxanthin epsilon hydroxylase activity;GO:0016491:oxidoreductase activity;GO:0018688:DDT 2,3-dioxygenase activity;GO:0018689:naphthalene disulfonate 1,2-dioxygenase activity;GO:0034804:benzo(a)pyrene 11,12-epoxidase activity;GO:0042389:om…	K10223
ENSDART00000056577	37.2182	3.48524	-3.41668	-7.08371	5e-05	0.000205425	Down	ENSDARG00000038742	2	39055643	39062413	+	RBP1	si:ch211-119o8.7 [Source:ZFIN%3BAcc:ZDB-GENE-070912-18]	GO:0002138:retinoic acid biosynthetic process;GO:0006776:vitamin A metabolic process;GO:0006810:transport;	GO:0005829:cytosol;	GO:0005215:transporter activity;GO:0008289:lipid binding;	-
ENSDART00000056619	13.252	5.8646	-1.1761	-4.2498	5e-05	0.000205425	Down	ENSDARG00000038770	3	49034342	49039920	+	zgc:103625	zgc:103625 [Source:ZFIN%3BAcc:ZDB-GENE-040912-116]	GO:0008150:biological_process;	GO:0005575:cellular_component;	GO:0003674:molecular_function;	-
ENSDART00000056721	9.62656	4.65645	-1.04779	-6.67363	5e-05	0.000205425	Down	ENSDARG00000038845	25	13377538	13394344	-	ldhd	lactate dehydrogenase D [Source:ZFIN%3BAcc:ZDB-GENE-030131-6140]	GO:0055114:oxidation-reduction process;	-	GO:0003824:catalytic activity;GO:0016491:oxidoreductase activity;GO:0016614:oxidoreductase activity, acting on CH-OH group of donors;GO:0050660:flavin adenine dinucleotide binding;	K00102
ENSDART00000056810	2.05283	0.609924	-1.75092	-4.42155	5e-05	0.000205425	Down	ENSDARG00000038918	9	54917017	54919185	+	drd1b	dopamine receptor D1b [Source:ZFIN%3BAcc:ZDB-GENE-070524-2]	GO:0001963:synaptic transmission, dopaminergic;GO:0007165:signal transduction;GO:0007186:G protein-coupled receptor signaling pathway;GO:0007191:adenylate cyclase-activating dopamine receptor signaling pathway;GO:0007612:learning;GO:0042311:vasodilation;GO:0060158:phospholipase C-activating dopamine receptor signaling pathway;	GO:0005887:integral component of plasma membrane;GO:0016020:membrane;GO:0016021:integral component of membrane;	GO:0001588:dopamine neurotransmitter receptor activity, coupled via Gs;GO:0004871:obsolete signal transducer activity;GO:0004930:G protein-coupled receptor activity;GO:0004952:dopamine neurotransmitter receptor activity;GO:0035240:dopamine binding;	K04144
ENSDART00000056846	12.2016	5.08985	-1.26138	-3.66924	5e-05	0.000205425	Down	ENSDARG00000038941	9	44629232	44684345	+	ppp1r1c	protein phosphatase 1%2C regulatory (inhibitor) subunit 1C [Source:ZFIN%3BAcc:ZDB-GENE-040718-273]	GO:0006469:negative regulation of protein kinase activity;GO:0007165:signal transduction;GO:0035556:intracellular signal transduction;	GO:0005737:cytoplasm;	GO:0004864:protein phosphatase inhibitor activity;GO:0004865:protein serine/threonine phosphatase inhibitor activity;	K17549
ENSDART00000057185	2.28398	1.0701	-1.09381	-3.51517	5e-05	0.000205425	Down	ENSDARG00000013491	13	36034202	36058873	-	map3k9	mitogen-activated protein kinase kinase kinase 9 [Source:ZFIN%3BAcc:ZDB-GENE-081113-5]	GO:0006468:protein phosphorylation;	-	GO:0000166:nucleotide binding;GO:0004672:protein kinase activity;GO:0004709:MAP kinase kinase kinase activity;GO:0005524:ATP binding;	K04417
ENSDART00000057381	7.61465	1.63357	-2.22075	-12.2608	5e-05	0.000205425	Down	ENSDARG00000039272	2	8262771	8304164	-	pls1	plastin 1 (I isoform) [Source:ZFIN%3BAcc:ZDB-GENE-030131-6205]	GO:0051017:actin filament bundle assembly;GO:0051639:actin filament network formation;GO:0051764:actin crosslink formation;	GO:0005737:cytoplasm;GO:0005884:actin filament;GO:0032432:actin filament bundle;	GO:0003779:actin binding;GO:0005509:calcium ion binding;GO:0051015:actin filament binding;	K17275
ENSDART00000057422	10.2316	3.20068	-1.67658	-2.71958	0.0027	0.00847873	Down	ENSDARG00000032865	23	3712122	3760801	-	pacsin1a	protein kinase C and casein kinase substrate in neurons 1a [Source:ZFIN%3BAcc:ZDB-GENE-050522-155]	GO:0007015:actin filament organization;GO:0030100:regulation of endocytosis;GO:0048666:neuron development;GO:0048812:neuron projection morphogenesis;GO:0097320:plasma membrane tubulation;	GO:0005768:endosome;	-	K20123
ENSDART00000057567	9.64326	0.484447	-4.31511	-6.49175	5e-05	0.000205425	Down	ENSDARG00000039393	4	8034176	8035335	-	si:ch211-240l19.5	si:ch211-240l19.5 [Source:ZFIN%3BAcc:ZDB-GENE-041210-327]	-	-	-	-
ENSDART00000057600	4.4994	0.781755	-2.52494	-7.82113	5e-05	0.000205425	Down	ENSDARG00000039423	13	24454774	24457770	-	si:ch211-217g15.3	si:ch211-217g15.3 [Source:ZFIN%3BAcc:ZDB-GENE-030616-619]	-	-	-	-
ENSDART00000057611	0.933395	0.447435	-1.06081	-1.59447	0.0112	0.0302887	Down	ENSDARG00000039434	13	23713262	23752527	+	oprm1	opioid receptor%2C mu 1 [Source:ZFIN%3BAcc:ZDB-GENE-010125-1]	GO:0007165:signal transduction;GO:0007186:G protein-coupled receptor signaling pathway;GO:0007187:G protein-coupled receptor signaling pathway, coupled to cyclic nucleotide second messenger;GO:0007268:chemical synaptic transmission;GO:0019233:sensory perception of pain;	GO:0005887:integral component of plasma membrane;GO:0016020:membrane;GO:0016021:integral component of membrane;GO:0043005:neuron projection;	GO:0001965:G-protein alpha-subunit binding;GO:0004871:obsolete signal transducer activity;GO:0004930:G protein-coupled receptor activity;GO:0004979:beta-endorphin receptor activity;GO:0004985:opioid receptor activity;GO:0031681:G-protein beta-subunit binding;GO:0038047:morphine receptor activity;GO:0042923:neuropeptide binding;	K04215
ENSDART00000057761	1.26766	0.576109	-1.13775	-2.06325	0.00215	0.0069035	Down	ENSDARG00000039534	13	12395568	12408064	+	rrh	retinal pigment epithelium-derived rhodopsin homolog [Source:ZFIN%3BAcc:ZDB-GENE-040912-94]	GO:0007165:signal transduction;GO:0007186:G protein-coupled receptor signaling pathway;GO:0007601:visual perception;GO:0007602:phototransduction;GO:0018298:protein-chromophore linkage;GO:0050896:response to stimulus;GO:0071482:cellular response to light stimulus;	GO:0005887:integral component of plasma membrane;GO:0016020:membrane;GO:0016021:integral component of membrane;	GO:0004871:obsolete signal transducer activity;GO:0004930:G protein-coupled receptor activity;GO:0008020:G protein-coupled photoreceptor activity;GO:0009881:photoreceptor activity;	K04253
ENSDART00000057874	1.20693	0.432138	-1.48178	-2.01335	0.0053	0.015635	Down	ENSDARG00000027699	8	3286388	3287943	-	FUT9 (1 of many)	zgc:103510 [Source:ZFIN%3BAcc:ZDB-GENE-041212-27]	GO:0006486:protein glycosylation;GO:0006487:protein N-linked glycosylation;	GO:0000139:Golgi membrane;GO:0005794:Golgi apparatus;GO:0016020:membrane;GO:0016021:integral component of membrane;GO:0032580:Golgi cisterna membrane;	GO:0008417:fucosyltransferase activity;GO:0016740:transferase activity;GO:0016757:transferase activity, transferring glycosyl groups;GO:0046920:alpha-(1->3)-fucosyltransferase activity;	-
ENSDART00000057910	75.944	18.5691	-2.03203	-16.532	5e-05	0.000205425	Down	ENSDARG00000039626	5	57702156	57712647	+	nrgna	neurogranin (protein kinase C substrate%2C RC3) a [Source:ZFIN%3BAcc:ZDB-GENE-090710-4]	-	-	-	-
ENSDART00000057913	0.889128	0.444562	-1.00001	-1.82797	0.0013	0.00436432	Down	ENSDARG00000003146	13	17571723	17579001	+	si:dkey-27m7.4	si:dkey-27m7.4 [Source:ZFIN%3BAcc:ZDB-GENE-090313-297]	-	-	-	-
ENSDART00000058067	63.005	0.595913	-6.72422	-16.2221	5e-05	0.000205425	Down	ENSDARG00000039730	7	34790655	34794980	-	zgc:112160	zgc:112160 [Source:ZFIN%3BAcc:ZDB-GENE-050417-229]	GO:0006508:proteolysis;	GO:0005575:cellular_component;	GO:0004252:serine-type endopeptidase activity;GO:0008233:peptidase activity;GO:0008236:serine-type peptidase activity;GO:0016787:hydrolase activity;	-
ENSDART00000058171	1.61142	0.484483	-1.73382	-3.28994	5e-05	0.000205425	Down	ENSDARG00000014320	3	4077837	4096758	-	gucy2c	guanylate cyclase 2C [Source:ZFIN%3BAcc:ZDB-GENE-091118-67]	GO:0006182:cGMP biosynthetic process;GO:0006468:protein phosphorylation;GO:0007165:signal transduction;GO:0009190:cyclic nucleotide biosynthetic process;GO:0035556:intracellular signal transduction;	GO:0005886:plasma membrane;GO:0008074:guanylate cyclase complex, soluble;GO:0016020:membrane;GO:0016021:integral component of membrane;	GO:0000166:nucleotide binding;GO:0004016:adenylate cyclase activity;GO:0004383:guanylate cyclase activity;GO:0004672:protein kinase activity;GO:0005524:ATP binding;GO:0016829:lyase activity;GO:0016849:phosphorus-oxygen lyase activity;	-
ENSDART00000058255	11.2871	4.91597	-1.19912	-6.86034	5e-05	0.000205425	Down	ENSDARG00000039827	9	48587211	48599074	-	bbs5	Bardet-Biedl syndrome 5 [Source:ZFIN%3BAcc:ZDB-GENE-040426-1083]	GO:0001947:heart looping;GO:0007369:gastrulation;GO:0032402:melanosome transport;GO:0042051:compound eye photoreceptor development;GO:0046907:intracellular transport;GO:0048749:compound eye development;GO:0051877:pigment granule aggregation in cell center;GO:0070121:Kupffer's vesicle development;GO:0072116:pronephros formation;	GO:0005737:cytoplasm;GO:0005856:cytoskeleton;GO:0005886:plasma membrane;GO:0005929:cilium;GO:0016020:membrane;GO:0034464:BBSome;GO:0036064:ciliary basal body;GO:0042995:cell projection;GO:0060170:ciliary membrane;	GO:0032266:phosphatidylinositol-3-phosphate binding;	K16748
ENSDART00000058260	377.062	157.515	-1.25932	-21.1894	5e-05	0.000205425	Down	ENSDARG00000090228	13	713859	722215	+	gsta.1	glutathione S-transferase%2C alpha tandem duplicate 1 [Source:ZFIN%3BAcc:ZDB-GENE-040426-2720]	GO:0008152:metabolic process;	-	GO:0004364:glutathione transferase activity;GO:0016740:transferase activity;	K00799
ENSDART00000058773	14.5599	2.72381	-2.41831	-10.5035	5e-05	0.000205425	Down	ENSDARG00000040177	6	35460047	35462727	-	rgs16	regulator of G-protein signaling 16 [Source:ZFIN%3BAcc:ZDB-GENE-050417-393]	-	GO:0005737:cytoplasm;GO:0005886:plasma membrane;	GO:0005096:GTPase activator activity;	K16449
ENSDART00000058796	11.7027	5.2038	-1.1692	-3.84899	5e-05	0.000205425	Down	ENSDARG00000040198	14	48017071	48327544	-	fstl5	follistatin-like 5 [Source:ZFIN%3BAcc:ZDB-GENE-070127-1]	-	-	GO:0005509:calcium ion binding;	-
ENSDART00000058892	1.73658	0.696481	-1.31809	-1.98727	0.00115	0.00390235	Down	ENSDARG00000040257	9	50304355	50335578	+	slc38a11	solute carrier family 38%2C member 11 [Source:ZFIN%3BAcc:ZDB-GENE-050417-122]	GO:0003333:amino acid transmembrane transport;GO:0006810:transport;GO:0006811:ion transport;GO:0006814:sodium ion transport;GO:0006865:amino acid transport;	GO:0005783:endoplasmic reticulum;GO:0016020:membrane;GO:0016021:integral component of membrane;	GO:0015171:amino acid transmembrane transporter activity;	K14997
ENSDART00000058936	56.6993	8.28046	-2.77555	-16.7484	5e-05	0.000205425	Down	ENSDARG00000040274	18	50092435	50102177	+	scamp5b	secretory carrier membrane protein 5b [Source:ZFIN%3BAcc:ZDB-GENE-120215-76]	GO:0015031:protein transport;	GO:0016020:membrane;GO:0016021:integral component of membrane;	-	K19995
ENSDART00000058965	568.381	1447.8	1.34893	64.0993	5e-05	0.000205425	Ups	ENSDARG00000040295	16	24045712	24048429	+	apoeb	apolipoprotein Eb [Source:ZFIN%3BAcc:ZDB-GENE-980526-368]	GO:0006695:cholesterol biosynthetic process;GO:0006707:cholesterol catabolic process;GO:0006810:transport;GO:0006869:lipid transport;GO:0010873:positive regulation of cholesterol esterification;GO:0019433:triglyceride catabolic process;GO:0030516:regulation of axon extension;GO:0031102:neuron projection regeneration;GO:0032374:regulation of cholesterol transport;GO:0033344:cholesterol efflux;GO:0…	GO:0005576:extracellular region;GO:0034363:intermediate-density lipoprotein particle;GO:0034364:high-density lipoprotein particle;GO:0042627:chylomicron;GO:0072562:blood microparticle;	GO:0001540:amyloid-beta binding;GO:0005543:phospholipid binding;GO:0008289:lipid binding;GO:0015485:cholesterol binding;GO:0017127:cholesterol transporter activity;GO:0050750:low-density lipoprotein particle receptor binding;GO:0060228:phosphatidylcholine-sterol O-acyltransferase activator activity;GO:0070326:very-low-density lipoprotein particle receptor binding;	K04524
ENSDART00000059179	8.0421	3.2907	-1.28918	-6.40942	5e-05	0.000205425	Down	ENSDARG00000040430	3	24352451	24371248	+	nptxra	neuronal pentraxin receptor a [Source:ZFIN%3BAcc:ZDB-GENE-050208-280]	GO:0008150:biological_process;	GO:0005575:cellular_component;	GO:0003674:molecular_function;	-
ENSDART00000059213	3.72827	0.463179	-3.00886	-3.91597	0.00105	0.00359035	Down	ENSDARG00000012948	9	24075645	24083609	-	asb18	ankyrin repeat and SOCS box containing 18 [Source:ZFIN%3BAcc:ZDB-GENE-090313-391]	GO:0016567:protein ubiquitination;GO:0035556:intracellular signal transduction;	GO:0000151:ubiquitin ligase complex;GO:0005634:nucleus;GO:0005737:cytoplasm;	GO:0004842:ubiquitin-protein transferase activity;GO:0031625:ubiquitin protein ligase binding;	K10340
ENSDART00000059228	46.5496	6.32167	-2.88039	-31.6113	5e-05	0.000205425	Down	ENSDARG00000040466	9	45109816	45147536	-	vil1	villin 1 [Source:ZFIN%3BAcc:ZDB-GENE-040426-799]	GO:0007010:cytoskeleton organization;GO:0045010:actin nucleation;GO:0051014:actin filament severing;GO:0051693:actin filament capping;	-	GO:0003779:actin binding;GO:0005509:calcium ion binding;GO:0005546:phosphatidylinositol-4,5-bisphosphate binding;GO:0051015:actin filament binding;	K05761
ENSDART00000059261	1.47081	0.606291	-1.27853	-2.04725	0.00525	0.0155049	Down	ENSDARG00000040490	9	44912081	44917676	-	dusp19a	dual specificity phosphatase 19a [Source:ZFIN%3BAcc:ZDB-GENE-081104-382]	GO:0006470:protein dephosphorylation;GO:0016311:dephosphorylation;	-	GO:0008138:protein tyrosine/serine/threonine phosphatase activity;GO:0016791:phosphatase activity;	K14165
ENSDART00000059339	6.20407	1.38866	-2.15952	-2.04267	0.0083	0.0232649	Down	ENSDARG00000031720	23	29657281	29741003	-	clstn1	calsyntenin 1 [Source:ZFIN%3BAcc:ZDB-GENE-040426-1064]	GO:0007156:homophilic cell adhesion via plasma membrane adhesion molecules;GO:0048670:regulation of collateral sprouting;GO:1990126:retrograde transport, endosome to plasma membrane;	GO:0016020:membrane;GO:0016021:integral component of membrane;	GO:0005509:calcium ion binding;	-
ENSDART00000059489	4.17511	1.90994	-1.12829	-5.38569	5e-05	0.000205425	Down	ENSDARG00000045760	4	11147769	11166762	-	prmt8b	protein arginine methyltransferase 8b [Source:ZFIN%3BAcc:ZDB-GENE-030131-7791]	GO:0006355:regulation of transcription, DNA-templated;GO:0006479:protein methylation;GO:0030917:midbrain-hindbrain boundary development;GO:0032259:methylation;GO:0043009:chordate embryonic development;GO:0048666:neuron development;GO:0048813:dendrite morphogenesis;	GO:0005829:cytosol;GO:0005886:plasma membrane;GO:0016020:membrane;	GO:0000179:rRNA (adenine-N6,N6-)-dimethyltransferase activity;GO:0003880:protein C-terminal carboxyl O-methyltransferase activity;GO:0004809:tRNA (guanine-N2-)-methyltransferase activity;GO:0008168:methyltransferase activity;GO:0008169:C-methyltransferase activity;GO:0008170:N-methyltransferase activity;GO:0008171:O-methyltransferase activity;GO:0008172:S-methyltransferase activity;GO:0008173:RNA…	K11439
ENSDART00000059939	2.54599	1.04792	-1.2807	-2.98392	5e-05	0.000205425	Down	ENSDARG00000040898	9	34493513	34500702	-	gpa33	glycoprotein A33 (transmembrane) [Source:ZFIN%3BAcc:ZDB-GENE-070912-194]	-	GO:0005886:plasma membrane;GO:0005911:cell-cell junction;GO:0009986:cell surface;GO:0016020:membrane;GO:0016021:integral component of membrane;	-	-
ENSDART00000059965	3.14534	1.33958	-1.23143	-1.919	0.00045	0.00164079	Down	ENSDARG00000040920	22	30862501	30932489	-	si:dkey-49n23.1	si:dkey-49n23.1 [Source:ZFIN%3BAcc:ZDB-GENE-050208-762]	GO:0001755:neural crest cell migration;GO:0030335:positive regulation of cell migration;GO:0048843:negative regulation of axon extension involved in axon guidance;GO:0050919:negative chemotaxis;GO:0071526:semaphorin-plexin signaling pathway;	GO:0005615:extracellular space;	GO:0030215:semaphorin receptor binding;GO:0038191:neuropilin binding;GO:0045499:chemorepellent activity;	-
ENSDART00000059974	1.6683	3.47381	1.05814	3.50431	5e-05	0.000205425	Ups	ENSDARG00000040925	23	27714930	27721228	-	wnt10b	wingless-type MMTV integration site family%2C member 10b [Source:ZFIN%3BAcc:ZDB-GENE-980526-524]	GO:0007275:multicellular organism development;GO:0016055:Wnt signaling pathway;GO:0030182:neuron differentiation;GO:0030917:midbrain-hindbrain boundary development;GO:0045165:cell fate commitment;GO:0060070:canonical Wnt signaling pathway;	GO:0005576:extracellular region;GO:0005615:extracellular space;	GO:0005102:signaling receptor binding;GO:0005109:frizzled binding;	K01357
ENSDART00000059982	4.49284	0.59112	-2.9261	-3.19466	0.00115	0.00390235	Down	ENSDARG00000040928	1	55773212	55773865	-	CABZ01059391.1	-	-	-	-	-
ENSDART00000060001	15.571	5.30573	-1.55324	-10.7385	5e-05	0.000205425	Down	ENSDARG00000040942	18	21268195	21282307	-	pnp6	purine nucleoside phosphorylase 6 [Source:ZFIN%3BAcc:ZDB-GENE-040426-1800]	GO:0006139:nucleobase-containing compound metabolic process;GO:0009116:nucleoside metabolic process;GO:0043101:purine-containing compound salvage;	GO:0005737:cytoplasm;	GO:0003824:catalytic activity;GO:0004731:purine-nucleoside phosphorylase activity;GO:0016740:transferase activity;GO:0016757:transferase activity, transferring glycosyl groups;GO:0016763:transferase activity, transferring pentosyl groups;	K03783
ENSDART00000060056	610.003	294.421	-1.05093	-32.999	5e-05	0.000205425	Down	ENSDARG00000040988	16	12349703	12364092	+	tpi1b	triosephosphate isomerase 1b [Source:ZFIN%3BAcc:ZDB-GENE-020416-4]	GO:0006094:gluconeogenesis;GO:0006096:glycolytic process;GO:0006098:pentose-phosphate shunt;GO:0008152:metabolic process;GO:0019563:glycerol catabolic process;GO:0046166:glyceraldehyde-3-phosphate biosynthetic process;	GO:0005829:cytosol;	GO:0003824:catalytic activity;GO:0004807:triose-phosphate isomerase activity;GO:0016853:isomerase activity;	K01803
ENSDART00000060160	127.068	41.0987	-1.62844	-26.7702	5e-05	0.000205425	Down	ENSDARG00000041062	18	21209696	21229785	-	calb2a	calbindin 2a [Source:ZFIN%3BAcc:ZDB-GENE-040426-1677]	GO:0051480:regulation of cytosolic calcium ion concentration;	GO:0005634:nucleus;GO:0005829:cytosol;GO:0043005:neuron projection;GO:0045202:synapse;	GO:0005509:calcium ion binding;	-
ENSDART00000060166	39.3219	12.8849	-1.60965	-21.4053	5e-05	0.000205425	Down	ENSDARG00000041068	18	21189655	21199702	-	got2a	glutamic-oxaloacetic transaminase 2a%2C mitochondrial [Source:ZFIN%3BAcc:ZDB-GENE-040426-2703]	GO:0006520:cellular amino acid metabolic process;GO:0006533:aspartate catabolic process;GO:0009058:biosynthetic process;	GO:0005739:mitochondrion;	GO:0003824:catalytic activity;GO:0004069:L-aspartate:2-oxoglutarate aminotransferase activity;GO:0008483:transaminase activity;GO:0016740:transferase activity;GO:0030170:pyridoxal phosphate binding;GO:0042802:identical protein binding;GO:0080130:L-phenylalanine:2-oxoglutarate aminotransferase activity;	K14455
ENSDART00000060175	1.53267	0.448448	-1.77304	-2.65025	0.00045	0.00164079	Down	ENSDARG00000041073	18	21182399	21188608	-	si:dkey-12e7.4	si:dkey-12e7.4 [Source:ZFIN%3BAcc:ZDB-GENE-050419-83]	-	-	-	-
ENSDART00000060351	1.06579	0.429507	-1.31116	-2.48543	0.0003	0.00112516	Down	ENSDARG00000041173	14	43142817	43161096	+	adra1bb	adrenoceptor alpha 1Bb [Source:ZFIN%3BAcc:ZDB-GENE-041114-51]	GO:0001994:norepinephrine-epinephrine vasoconstriction involved in regulation of systemic arterial blood pressure;GO:0007165:signal transduction;GO:0007186:G protein-coupled receptor signaling pathway;GO:0007200:phospholipase C-activating G protein-coupled receptor signaling pathway;GO:0007204:positive regulation of cytosolic calcium ion concentration;GO:0007267:cell-cell signaling;GO:0042593:glu…	GO:0005886:plasma membrane;GO:0005887:integral component of plasma membrane;GO:0016020:membrane;GO:0016021:integral component of membrane;	GO:0004871:obsolete signal transducer activity;GO:0004930:G protein-coupled receptor activity;GO:0004935:adrenergic receptor activity;GO:0004937:alpha1-adrenergic receptor activity;	K04136
ENSDART00000060666	5.7655	2.71451	-1.08675	-2.32593	5e-05	0.000205425	Down	ENSDARG00000041382	16	5750314	5754731	-	si:dkey-283b15.2	si:dkey-283b15.2 [Source:ZFIN%3BAcc:ZDB-GENE-100921-93]	-	GO:0005576:extracellular region;	GO:0046872:metal ion binding;	-
ENSDART00000060822	2001.79	6582.81	1.71742	107.558	5e-05	0.000205425	Ups	ENSDARG00000095863	16	45947764	45950606	-	afp4	antifreeze protein type IV [Source:ZFIN%3BAcc:ZDB-GENE-030131-5217]	GO:0006695:cholesterol biosynthetic process;GO:0010873:positive regulation of cholesterol esterification;GO:0010898:positive regulation of triglyceride catabolic process;GO:0019433:triglyceride catabolic process;GO:0030300:regulation of intestinal cholesterol absorption;GO:0031102:neuron projection regeneration;GO:0033344:cholesterol efflux;GO:0033700:phospholipid efflux;GO:0034372:very-low-densi…	GO:0034364:high-density lipoprotein particle;GO:0042627:chylomicron;GO:0072562:blood microparticle;	GO:0015485:cholesterol binding;GO:0017127:cholesterol transporter activity;GO:0031210:phosphatidylcholine binding;GO:0060228:phosphatidylcholine-sterol O-acyltransferase activator activity;	-
ENSDART00000061049	0.58493	1.18128	1.01402	1.56924	0.01595	0.0414772	Ups	ENSDARG00000041706	20	42534432	42542786	-	vgll2a	vestigial-like family member 2a [Source:ZFIN%3BAcc:ZDB-GENE-050913-38]	GO:0006355:regulation of transcription, DNA-templated;GO:0014032:neural crest cell development;GO:0048703:embryonic viscerocranium morphogenesis;	GO:0005634:nucleus;	-	-
ENSDART00000061170	1.09448	2.72421	1.31559	3.48683	5e-05	0.000205425	Ups	ENSDARG00000074118	2	43295520	43301940	-	ftr15	finTRIM family%2C member 15 [Source:ZFIN%3BAcc:ZDB-GENE-070912-394]	-	GO:0005622:intracellular;	GO:0008270:zinc ion binding;GO:0046872:metal ion binding;	-
ENSDART00000061247	24.0992	3.33477	-2.85333	-14.0078	5e-05	0.000205425	Down	ENSDARG00000041787	20	40856408	40858504	-	cx32.3	connexin 32.3 [Source:ZFIN%3BAcc:ZDB-GENE-030131-1337]	GO:0007154:cell communication;	GO:0005886:plasma membrane;GO:0005921:gap junction;GO:0005922:connexin complex;GO:0016020:membrane;GO:0016021:integral component of membrane;GO:0030054:cell junction;	-	-
ENSDART00000061256	7.84972	1.2113	-2.69608	-11.5389	5e-05	0.000205425	Down	ENSDARG00000041797	20	40847644	40853843	-	cx28.9	connexin 28.9 [Source:ZFIN%3BAcc:ZDB-GENE-041114-200]	GO:0007154:cell communication;	GO:0005886:plasma membrane;GO:0005921:gap junction;GO:0005922:connexin complex;GO:0016020:membrane;GO:0016021:integral component of membrane;GO:0030054:cell junction;	-	-
ENSDART00000061327	0.817239	0.198883	-2.03884	-2.72008	0.00255	0.00805396	Down	ENSDARG00000041848	8	37226964	37231090	-	rh50	Rh50-like protein [Source:ZFIN%3BAcc:ZDB-GENE-000427-1]	GO:0015695:organic cation transport;GO:0015696:ammonium transport;GO:0019740:nitrogen utilization;GO:0072488:ammonium transmembrane transport;	GO:0005887:integral component of plasma membrane;GO:0016020:membrane;GO:0016021:integral component of membrane;	GO:0008519:ammonium transmembrane transporter activity;	K06580
ENSDART00000061572	2.24848	0.758076	-1.56853	-4.92228	5e-05	0.000205425	Down	ENSDARG00000042014	16	54639249	54651838	-	cyp11c1	cytochrome P450%2C family 11%2C subfamily C%2C polypeptide 1 [Source:ZFIN%3BAcc:ZDB-GENE-070828-1]	GO:0006704:glucocorticoid biosynthetic process;GO:0008203:cholesterol metabolic process;GO:0032342:aldosterone biosynthetic process;GO:0034650:cortisol metabolic process;GO:0044550:secondary metabolite biosynthetic process;GO:0055114:oxidation-reduction process;GO:0071375:cellular response to peptide hormone stimulus;	GO:0005743:mitochondrial inner membrane;	GO:0004497:monooxygenase activity;GO:0004507:steroid 11-beta-monooxygenase activity;GO:0005506:iron ion binding;GO:0016491:oxidoreductase activity;GO:0016705:oxidoreductase activity, acting on paired donors, with incorporation or reduction of molecular oxygen;GO:0016709:oxidoreductase activity, acting on paired donors, with incorporation or reduction of molecular oxygen, NAD(P)H as one donor, and…	K00497
ENSDART00000061577	60.2984	19.1811	-1.65244	-18.695	5e-05	0.000205425	Down	ENSDARG00000042018	9	6600595	6624003	+	fhl2a	four and a half LIM domains 2a [Source:ZFIN%3BAcc:ZDB-GENE-040808-49]	-	-	GO:0008270:zinc ion binding;GO:0046872:metal ion binding;	K14380
ENSDART00000061712	0.784857	0.26194	-1.58319	-2.0451	0.0034	0.0104715	Down	ENSDARG00000042107	25	17412004	17432592	-	CNGB1	si:dkey-44k1.5 [Source:ZFIN%3BAcc:ZDB-GENE-131120-10]	-	-	-	-
ENSDART00000061739	24.6576	12.1854	-1.01688	-8.97758	5e-05	0.000205425	Down	ENSDARG00000071377	22	19528412	19537477	+	hsd11b1la	hydroxysteroid (11-beta) dehydrogenase 1-like a [Source:ZFIN%3BAcc:ZDB-GENE-040426-1002]	GO:0055114:oxidation-reduction process;	GO:0005576:extracellular region;	GO:0000252:C-3 sterol dehydrogenase (C-4 sterol decarboxylase) activity;GO:0004033:aldo-keto reductase (NADP) activity;GO:0004448:isocitrate dehydrogenase activity;GO:0004495:mevaldate reductase activity;GO:0008875:gluconate dehydrogenase activity;GO:0016229:steroid dehydrogenase activity;GO:0016491:oxidoreductase activity;GO:0018451:epoxide dehydrogenase activity;GO:0018452:5-exo-hydroxycamphor …	-
ENSDART00000061751	0.446859	1.85996	2.05738	3.42157	5e-05	0.000205425	Ups	ENSDARG00000042130	20	34084586	34086548	+	zp3a.2	zona pellucida glycoprotein 3a%2C tandem duplicate 2 [Source:ZFIN%3BAcc:ZDB-GENE-040727-2]	GO:0007339:binding of sperm to zona pellucida;GO:0035803:egg coat formation;GO:2000344:positive regulation of acrosome reaction;	GO:0031012:extracellular matrix;	GO:0032190:acrosin binding;	K19928
ENSDART00000061794	4.20765	1.14013	-1.88382	-6.70729	5e-05	0.000205425	Down	ENSDARG00000057741	18	15676047	15698430	+	nr1h4	nuclear receptor subfamily 1%2C group H%2C member 4 [Source:ZFIN%3BAcc:ZDB-GENE-040718-313]	GO:0006351:transcription, DNA-templated;GO:0006355:regulation of transcription, DNA-templated;GO:0043401:steroid hormone mediated signaling pathway;	GO:0005634:nucleus;	GO:0003677:DNA binding;GO:0003700:DNA-binding transcription factor activity;GO:0003707:steroid hormone receptor activity;GO:0004879:nuclear receptor activity;GO:0004887:thyroid hormone receptor activity;GO:0008270:zinc ion binding;GO:0032052:bile acid binding;GO:0043565:sequence-specific DNA binding;GO:0046872:metal ion binding;	K08537
ENSDART00000061829	0.360841	0.745335	1.04653	2.10432	0.00165	0.00543045	Ups	ENSDARG00000042182	20	33616556	33627546	+	drc1	dynein regulatory complex subunit 1 homolog (Chlamydomonas) [Source:ZFIN%3BAcc:ZDB-GENE-041001-218]	GO:0060285:cilium-dependent cell motility;GO:0070286:axonemal dynein complex assembly;GO:0071973:bacterial-type flagellum-dependent cell motility;	GO:0005737:cytoplasm;GO:0005856:cytoskeleton;GO:0005929:cilium;GO:0005930:axoneme;GO:0042995:cell projection;	-	K19754
ENSDART00000061926	1.26332	2.69359	1.09231	2.94115	5e-05	0.000205425	Ups	ENSDARG00000042231	20	26636252	26638081	-	stx11b.2	syntaxin 11b%2C tandem duplicate 2 [Source:ZFIN%3BAcc:ZDB-GENE-050417-148]	GO:0006886:intracellular protein transport;GO:0016192:vesicle-mediated transport;GO:0031629:synaptic vesicle fusion to presynaptic active zone membrane;GO:0048278:vesicle docking;	GO:0005886:plasma membrane;GO:0008021:synaptic vesicle;GO:0016020:membrane;GO:0016021:integral component of membrane;GO:0031201:SNARE complex;	GO:0000149:SNARE binding;GO:0005484:SNAP receptor activity;	-
ENSDART00000062024	6.88181	0.866117	-2.99016	-4.16152	5e-05	0.000205425	Down	ENSDARG00000042293	15	15454860	15465895	+	ca4b	carbonic anhydrase IV b [Source:ZFIN%3BAcc:ZDB-GENE-080815-5]	GO:0006730:one-carbon metabolic process;	GO:0005886:plasma membrane;GO:0016020:membrane;GO:0016021:integral component of membrane;GO:0031225:anchored component of membrane;	GO:0004089:carbonate dehydratase activity;GO:0008270:zinc ion binding;GO:0046872:metal ion binding;	K18246
ENSDART00000062116	13.1659	4.72387	-1.47876	-9.41492	5e-05	0.000205425	Down	ENSDARG00000042357	3	49088239	49092400	-	cldnk	claudin k [Source:ZFIN%3BAcc:ZDB-GENE-040801-201]	GO:0008150:biological_process;	GO:0005886:plasma membrane;GO:0005923:bicellular tight junction;GO:0016020:membrane;GO:0016021:integral component of membrane;GO:0030054:cell junction;	GO:0005198:structural molecule activity;	K06087
ENSDART00000062135	5.35327	1.37959	-1.95618	-6.74469	5e-05	0.000205425	Down	ENSDARG00000042379	15	16937668	16948890	-	TMEM120A (1 of many)	zgc:103681 [Source:ZFIN%3BAcc:ZDB-GENE-041010-17]	-	GO:0016020:membrane;GO:0016021:integral component of membrane;	-	-
ENSDART00000062150	1.83189	0.340568	-2.42732	-4.34162	5e-05	0.000205425	Down	ENSDARG00000042387	18	7635077	7650236	+	zgc:77752	zgc:77752 [Source:ZFIN%3BAcc:ZDB-GENE-040426-1867]	GO:0006470:protein dephosphorylation;GO:0016311:dephosphorylation;GO:0060271:cilium assembly;	GO:0005634:nucleus;GO:0005737:cytoplasm;	GO:0004721:phosphoprotein phosphatase activity;GO:0004725:protein tyrosine phosphatase activity;GO:0008138:protein tyrosine/serine/threonine phosphatase activity;GO:0016787:hydrolase activity;GO:0016791:phosphatase activity;	K18078
ENSDART00000062191	3.22456	1.56495	-1.04299	-4.93284	5e-05	0.000205425	Down	ENSDARG00000042418	15	16585763	16610450	+	wbscr17	Williams-Beuren syndrome chromosome region 17 [Source:ZFIN%3BAcc:ZDB-GENE-110419-5]	GO:0006486:protein glycosylation;	GO:0000139:Golgi membrane;GO:0005794:Golgi apparatus;GO:0016020:membrane;GO:0016021:integral component of membrane;	GO:0000009:alpha-1,6-mannosyltransferase activity;GO:0000026:alpha-1,2-mannosyltransferase activity;GO:0000030:mannosyltransferase activity;GO:0000033:alpha-1,3-mannosyltransferase activity;GO:0001962:alpha-1,3-galactosyltransferase activity;GO:0003980:UDP-glucose:glycoprotein glucosyltransferase activity;GO:0004376:glycolipid mannosyltransferase activity;GO:0004576:oligosaccharyl transferase act…	K00710
ENSDART00000062363	318.982	10.6109	-4.90985	-14.4906	5e-05	0.000205425	Down	ENSDARG00000042529	8	25206451	25216537	-	gnat2	guanine nucleotide binding protein (G protein)%2C alpha transducing activity polypeptide 2 [Source:ZFIN%3BAcc:ZDB-GENE-011128-10]	GO:0001580:detection of chemical stimulus involved in sensory perception of bitter taste;GO:0007165:signal transduction;GO:0007186:G protein-coupled receptor signaling pathway;GO:0007188:adenylate cyclase-modulating G protein-coupled receptor signaling pathway;GO:0050908:detection of light stimulus involved in visual perception;	GO:0001750:photoreceptor outer segment;GO:0001917:photoreceptor inner segment;GO:0005834:heterotrimeric G-protein complex;	GO:0000166:nucleotide binding;GO:0001664:G protein-coupled receptor binding;GO:0003924:GTPase activity;GO:0004871:obsolete signal transducer activity;GO:0005525:GTP binding;GO:0019001:guanyl nucleotide binding;GO:0031683:G-protein beta/gamma-subunit complex binding;	K04631
ENSDART00000062406	3.93557	9.13283	1.21449	13.5777	5e-05	0.000205425	Ups	ENSDARG00000042552	8	25748471	25789264	+	cacna1sb	calcium channel%2C voltage-dependent%2C L type%2C alpha 1S subunit%2C b [Source:ZFIN%3BAcc:ZDB-GENE-051227-1]	GO:0006810:transport;GO:0006811:ion transport;GO:0006816:calcium ion transport;GO:0034765:regulation of ion transmembrane transport;GO:0055085:transmembrane transport;GO:0070588:calcium ion transmembrane transport;GO:0086010:membrane depolarization during action potential;	GO:0005886:plasma membrane;GO:0005891:voltage-gated calcium channel complex;GO:0016020:membrane;GO:0016021:integral component of membrane;	GO:0005216:ion channel activity;GO:0005244:voltage-gated ion channel activity;GO:0005245:voltage-gated calcium channel activity;GO:0005262:calcium channel activity;GO:0005515:protein binding;GO:0008331:high voltage-gated calcium channel activity;	K04857
ENSDART00000062429	3.76908	0.459776	-3.03521	-5.61884	5e-05	0.000205425	Down	ENSDARG00000042562	20	30452557	30468005	-	allc	allantoicase [Source:ZFIN%3BAcc:ZDB-GENE-040718-471]	GO:0000256:allantoin catabolic process;GO:0006144:purine nucleobase metabolic process;	GO:0005575:cellular_component;	GO:0004037:allantoicase activity;GO:0016787:hydrolase activity;	K01477
ENSDART00000062539	79.6741	3.10907	-4.67956	-32.6069	5e-05	0.000205425	Down	ENSDARG00000017634	20	34181452	34187861	-	pdcb	phosducin b [Source:ZFIN%3BAcc:ZDB-GENE-031023-2]	GO:0008616:queuosine biosynthetic process;	GO:0005737:cytoplasm;	GO:0008479:queuine tRNA-ribosyltransferase activity;	-
ENSDART00000062573	0.997472	0.198832	-2.32672	-3.03136	5e-05	0.000205425	Down	ENSDARG00000042656	2	21333923	21336064	-	nrn1b	neuritin 1b [Source:ZFIN%3BAcc:ZDB-GENE-041010-98]	GO:0007399:nervous system development;	GO:0005575:cellular_component;	GO:0003674:molecular_function;	-
ENSDART00000062628	0.361012	1.5696	2.12028	1.66479	0.0172	0.0442236	Ups	ENSDARG00000042688	1	29919527	29930865	+	bora	bora%2C aurora kinase A activator [Source:ZFIN%3BAcc:ZDB-GENE-041114-165]	GO:0007049:cell cycle;GO:0007088:regulation of mitotic nuclear division;GO:0032880:regulation of protein localization;GO:0051301:cell division;GO:0060236:regulation of mitotic spindle organization;	GO:0005575:cellular_component;	-	K16831
ENSDART00000062688	11.163	4.45059	-1.32665	-3.12893	5e-05	0.000205425	Down	ENSDARG00000042716	2	28020128	28023915	-	tmem68	transmembrane protein 68 [Source:ZFIN%3BAcc:ZDB-GENE-040426-1267]	GO:0008152:metabolic process;	GO:0016020:membrane;GO:0016021:integral component of membrane;	GO:0016746:transferase activity, transferring acyl groups;	-
ENSDART00000062787	437.647	213.528	-1.03534	-16.7426	5e-05	0.000205425	Down	ENSDARG00000042777	11	6413904	6419866	-	ndufa11	NADH dehydrogenase (ubiquinone) 1 alpha subcomplex%2C 11 [Source:ZFIN%3BAcc:ZDB-GENE-040426-1631]	-	GO:0005747:mitochondrial respiratory chain complex I;GO:0016020:membrane;GO:0016021:integral component of membrane;	-	K03956
ENSDART00000062845	2.39549	7.61682	1.66887	10.0282	5e-05	0.000205425	Ups	ENSDARG00000042816	8	24260273	24274708	+	mmp9	matrix metallopeptidase 9 [Source:ZFIN%3BAcc:ZDB-GENE-040426-2132]	GO:0001503:ossification;GO:0002633:positive regulation of granuloma formation;GO:0006508:proteolysis;GO:0009617:response to bacterium;GO:0030199:collagen fibril organization;GO:0030574:collagen catabolic process;GO:0031101:fin regeneration;GO:0033334:fin morphogenesis;GO:0042060:wound healing;GO:0050900:leukocyte migration;GO:0060429:epithelium development;GO:0090594:inflammatory response to woun…	GO:0031012:extracellular matrix;	GO:0004222:metalloendopeptidase activity;GO:0008233:peptidase activity;GO:0008237:metallopeptidase activity;GO:0008270:zinc ion binding;GO:0016787:hydrolase activity;GO:0046872:metal ion binding;	K01403
ENSDART00000062855	3.68647	1.81384	-1.02319	-3.98405	5e-05	0.000205425	Down	ENSDARG00000042826	12	8445995	8448487	-	egr2b	early growth response 2b [Source:ZFIN%3BAcc:ZDB-GENE-980526-283]	GO:0006351:transcription, DNA-templated;GO:0006355:regulation of transcription, DNA-templated;GO:0021575:hindbrain morphogenesis;GO:0021654:rhombomere boundary formation;GO:0048568:embryonic organ development;GO:0048932:myelination of posterior lateral line nerve axons;	GO:0005634:nucleus;	GO:0003676:nucleic acid binding;GO:0003677:DNA binding;GO:0046872:metal ion binding;	K12496
ENSDART00000062885	8.54441	1.79033	-2.25475	-4.9707	5e-05	0.000205425	Down	ENSDARG00000042845	5	71303113	71308749	+	oxt	oxytocin [Source:ZFIN%3BAcc:ZDB-GENE-030407-1]	GO:0050801:ion homeostasis;	GO:0005576:extracellular region;	GO:0005185:neurohypophyseal hormone activity;	K05243
ENSDART00000062898	4.12495	2.04736	-1.01061	-1.37925	0.01115	0.030162	Down	ENSDARG00000042854	20	36725180	36735300	+	ephx1	epoxide hydrolase 1%2C microsomal (xenobiotic) [Source:ZFIN%3BAcc:ZDB-GENE-040426-913]	-	-	GO:0003824:catalytic activity;GO:0033961:cis-stilbene-oxide hydrolase activity;	K01253
ENSDART00000062925	1.98868	0.949251	-1.06695	-1.98923	0.0011	0.00374849	Down	ENSDARG00000042873	20	36898925	36906180	-	slc25a27	solute carrier family 25%2C member 27 [Source:ZFIN%3BAcc:ZDB-GENE-040426-1290]	GO:0006810:transport;	GO:0016020:membrane;GO:0016021:integral component of membrane;	GO:0004045:aminoacyl-tRNA hydrolase activity;	K15112
ENSDART00000063058	2.26006	0.740068	-1.61063	-4.17291	5e-05	0.000205425	Down	ENSDARG00000042953	20	25616169	25623821	-	cyp2n13	cytochrome P450%2C family 2%2C subfamily N%2C polypeptide 13 [Source:ZFIN%3BAcc:ZDB-GENE-041001-158]	GO:0019369:arachidonic acid metabolic process;GO:0055114:oxidation-reduction process;	-	GO:0004497:monooxygenase activity;GO:0005506:iron ion binding;GO:0008392:arachidonic acid epoxygenase activity;GO:0008395:steroid hydroxylase activity;GO:0016491:oxidoreductase activity;GO:0016705:oxidoreductase activity, acting on paired donors, with incorporation or reduction of molecular oxygen;GO:0020037:heme binding;GO:0046872:metal ion binding;	K17856
ENSDART00000063064	3.22849	1.16992	-1.46445	-3.21912	5e-05	0.000205425	Down	ENSDARG00000042956	20	25626712	25634649	-	cyp2ad6	cytochrome P450%2C family 2%2C subfamily AD%2C polypeptide 6 [Source:ZFIN%3BAcc:ZDB-GENE-041001-157]	GO:0019369:arachidonic acid metabolic process;GO:0055114:oxidation-reduction process;	-	GO:0004497:monooxygenase activity;GO:0005506:iron ion binding;GO:0008392:arachidonic acid epoxygenase activity;GO:0008395:steroid hydroxylase activity;GO:0016491:oxidoreductase activity;GO:0016705:oxidoreductase activity, acting on paired donors, with incorporation or reduction of molecular oxygen;GO:0016712:oxidoreductase activity, acting on paired donors, with incorporation or reduction of mole…	K17852
ENSDART00000063100	6.90072	2.82774	-1.2871	-7.64406	5e-05	0.000205425	Down	ENSDARG00000042978	20	25664015	25669351	+	cyp2p6	cytochrome P450%2C family 2%2C subfamily P%2C polypeptide 6 [Source:ZFIN%3BAcc:ZDB-GENE-040426-790]	GO:0019369:arachidonic acid metabolic process;GO:0055114:oxidation-reduction process;	GO:0016020:membrane;GO:0016021:integral component of membrane;	GO:0004497:monooxygenase activity;GO:0005506:iron ion binding;GO:0008392:arachidonic acid epoxygenase activity;GO:0008395:steroid hydroxylase activity;GO:0016491:oxidoreductase activity;GO:0016705:oxidoreductase activity, acting on paired donors, with incorporation or reduction of molecular oxygen;GO:0016712:oxidoreductase activity, acting on paired donors, with incorporation or reduction of mole…	K07418
ENSDART00000063108	9.5264	1.81327	-2.39334	-10.4564	5e-05	0.000205425	Down	ENSDARG00000042982	20	25676301	25680912	+	cyp2p8	cytochrome P450%2C family 2%2C subfamily P%2C polypeptide 8 [Source:ZFIN%3BAcc:ZDB-GENE-061030-1]	GO:0019369:arachidonic acid metabolic process;GO:0055114:oxidation-reduction process;	GO:0016020:membrane;GO:0016021:integral component of membrane;	GO:0004497:monooxygenase activity;GO:0005506:iron ion binding;GO:0008392:arachidonic acid epoxygenase activity;GO:0008395:steroid hydroxylase activity;GO:0016491:oxidoreductase activity;GO:0016705:oxidoreductase activity, acting on paired donors, with incorporation or reduction of molecular oxygen;GO:0016712:oxidoreductase activity, acting on paired donors, with incorporation or reduction of mole…	K07418
ENSDART00000063125	665.666	27.2675	-4.60954	-14.2079	5e-05	0.000205425	Down	ENSDARG00000042993	16	25165740	25170257	-	try	trypsin [Source:ZFIN%3BAcc:ZDB-GENE-010131-7]	GO:0006508:proteolysis;	-	GO:0004252:serine-type endopeptidase activity;GO:0008233:peptidase activity;GO:0008236:serine-type peptidase activity;GO:0016787:hydrolase activity;	-
ENSDART00000063389	61.4095	6.08487	-3.33516	-4.92754	5e-05	0.000205425	Down	ENSDARG00000017314	22	7409668	7412745	+	CELA1 (1 of many)	zgc:92041 [Source:ZFIN%3BAcc:ZDB-GENE-040808-55]	GO:0006508:proteolysis;	GO:0005615:extracellular space;	GO:0004252:serine-type endopeptidase activity;GO:0008233:peptidase activity;GO:0008236:serine-type peptidase activity;GO:0016787:hydrolase activity;	-
ENSDART00000063438	4.04072	14.5703	1.85035	12.3887	5e-05	0.000205425	Ups	ENSDARG00000053520	12	48552699	48563163	-	CABZ01079984.1	uncharacterized protein C7orf62 homolog [Source:RefSeq peptide%3BAcc:NP_001313643]	-	-	-	-
ENSDART00000063625	1.04668	0.330916	-1.66129	-3.08033	5e-05	0.000205425	Down	ENSDARG00000043342	14	50452130	50472652	-	gpx3	glutathione peroxidase 3 [Source:ZFIN%3BAcc:ZDB-GENE-070222-3]	GO:0006979:response to oxidative stress;GO:0055114:oxidation-reduction process;	-	GO:0004601:peroxidase activity;GO:0004602:glutathione peroxidase activity;GO:0016491:oxidoreductase activity;	K00432
ENSDART00000063804	9.86534	2.25827	-2.12715	-5.61663	5e-05	0.000205425	Down	ENSDARG00000043460	16	17296274	17299777	-	wu:fj39g12	wu:fj39g12 [Source:ZFIN%3BAcc:ZDB-GENE-030131-7901]	-	-	-	-
ENSDART00000063806	75.8914	36.472	-1.05715	-20.5938	5e-05	0.000205425	Down	ENSDARG00000043465	10	19597170	19609041	+	atp6v1b2	ATPase%2C H+ transporting%2C lysosomal%2C V1 subunit B2 [Source:ZFIN%3BAcc:ZDB-GENE-030711-4]	GO:0015991:ATP hydrolysis coupled proton transport;GO:0046034:ATP metabolic process;	GO:0033180:proton-transporting V-type ATPase, V1 domain;	GO:0005524:ATP binding;	K02147
ENSDART00000063825	18.6139	8.76365	-1.08678	-7.26337	5e-05	0.000205425	Down	ENSDARG00000056004	13	21552320	21557726	-	sprn	shadow of prion protein [Source:ZFIN%3BAcc:ZDB-GENE-031110-1]	-	GO:0005886:plasma membrane;GO:0016020:membrane;GO:0031225:anchored component of membrane;	GO:0003674:molecular_function;	-
ENSDART00000063832	1.17776	2.39535	1.02419	3.7783	5e-05	0.000205425	Ups	ENSDARG00000043480	24	36315956	36335871	+	rbbp8	retinoblastoma binding protein 8 [Source:ZFIN%3BAcc:ZDB-GENE-050220-14]	GO:0000724:double-strand break repair via homologous recombination;GO:0006281:DNA repair;GO:0006974:cellular response to DNA damage stimulus;GO:0007049:cell cycle;GO:0010792:DNA double-strand break processing involved in repair via single-strand annealing;GO:0051301:cell division;GO:0051321:meiotic cell cycle;	GO:0005634:nucleus;	GO:0003677:DNA binding;GO:0004518:nuclease activity;GO:0004519:endonuclease activity;GO:0016787:hydrolase activity;GO:0042578:phosphoric ester hydrolase activity;GO:0043765:T/G mismatch-specific endonuclease activity;GO:0044824:retroviral 3' processing activity;	K20773
ENSDART00000063857	23.4181	8.36083	-1.48591	-2.46559	0.0005	0.00180853	Down	ENSDARG00000043497	20	14739448	14784917	-	scrn2	secernin 2 [Source:ZFIN%3BAcc:ZDB-GENE-040724-75]	GO:0006508:proteolysis;GO:0006887:exocytosis;	-	GO:0016805:dipeptidase activity;	K14358
ENSDART00000064007	19.9822	0.953055	-4.39001	-8.93849	5e-05	0.000205425	Down	ENSDARG00000043587	1	50422872	50429329	+	srd5a2a	steroid-5-alpha-reductase%2C alpha polypeptide 2a [Source:ZFIN%3BAcc:ZDB-GENE-050417-199]	GO:0006629:lipid metabolic process;GO:0008202:steroid metabolic process;GO:0055114:oxidation-reduction process;	GO:0005737:cytoplasm;GO:0016020:membrane;GO:0016021:integral component of membrane;	GO:0003865:3-oxo-5-alpha-steroid 4-dehydrogenase activity;GO:0016627:oxidoreductase activity, acting on the CH-CH group of donors;	K12344
ENSDART00000064021	1.72986	0.827061	-1.06459	-2.26942	0.00065	0.00230645	Down	ENSDARG00000024873	17	23237049	23238368	+	AL935174.1	-	-	-	-	K05840
ENSDART00000064130	4.38047	1.42801	-1.61708	-2.64348	5e-05	0.000205425	Down	ENSDARG00000043673	20	9367910	9432558	+	BEGAIN	si:dkey-174m14.3 [Source:ZFIN%3BAcc:ZDB-GENE-030131-8158]	-	-	-	-
ENSDART00000064204	44.8157	3.70081	-3.59809	-19.6176	5e-05	0.000205425	Down	ENSDARG00000043722	25	16485772	16493061	-	cpa4	carboxypeptidase A4 [Source:ZFIN%3BAcc:ZDB-GENE-040704-61]	GO:0006508:proteolysis;	GO:0005615:extracellular space;	GO:0004180:carboxypeptidase activity;GO:0004181:metallocarboxypeptidase activity;GO:0008233:peptidase activity;GO:0008237:metallopeptidase activity;GO:0008270:zinc ion binding;GO:0016787:hydrolase activity;GO:0046872:metal ion binding;	K01298
ENSDART00000064214	54.9474	10.1153	-2.44151	-14.3781	5e-05	0.000205425	Down	ENSDARG00000043729	10	11424127	11426917	-	plac8.1	placenta-specific 8%2C tandem duplicate 1 [Source:ZFIN%3BAcc:ZDB-GENE-050809-124]	GO:0008150:biological_process;	GO:0005575:cellular_component;	GO:0003674:molecular_function;	-
ENSDART00000064375	10.3102	3.4115	-1.5956	-5.53199	5e-05	0.000205425	Down	ENSDARG00000043847	20	2091650	2107914	-	tmem244	transmembrane protein 244 [Source:ZFIN%3BAcc:ZDB-GENE-040724-54]	-	GO:0016020:membrane;GO:0016021:integral component of membrane;	-	-
ENSDART00000064403	25.7607	10.3484	-1.31576	-14.0044	5e-05	0.000205425	Down	ENSDARG00000043864	18	1268164	1305037	-	nptnb	neuroplastin b [Source:ZFIN%3BAcc:ZDB-GENE-040426-1821]	GO:0007169:transmembrane receptor protein tyrosine kinase signaling pathway;	GO:0016020:membrane;GO:0016021:integral component of membrane;	GO:0004714:transmembrane receptor protein tyrosine kinase activity;	-
ENSDART00000064468	11.3882	5.30997	-1.10076	-12.4882	5e-05	0.000205425	Down	ENSDARG00000056742	1	13661820	13680618	+	crmp1	collapsin response mediator protein 1 [Source:ZFIN%3BAcc:ZDB-GENE-050720-1]	GO:0000226:microtubule cytoskeleton organization;GO:0007399:nervous system development;GO:0007411:axon guidance;	GO:0005737:cytoplasm;	GO:0016787:hydrolase activity;GO:0016810:hydrolase activity, acting on carbon-nitrogen (but not peptide) bonds;	-
ENSDART00000064672	28.3428	12.6664	-1.16197	-3.841	5e-05	0.000205425	Down	ENSDARG00000044053	17	6558932	6573008	-	vsnl1b	visinin-like 1b [Source:ZFIN%3BAcc:ZDB-GENE-080225-39]	-	GO:0005575:cellular_component;	GO:0005509:calcium ion binding;GO:0046872:metal ion binding;	K19936
ENSDART00000064752	0.859973	0.25339	-1.76293	-3.16736	0.0023	0.00733554	Down	ENSDARG00000017391	5	18670331	18735478	+	unc13ba	unc-13 homolog Ba (C. elegans) [Source:ZFIN%3BAcc:ZDB-GENE-100921-10]	-	-	-	-
ENSDART00000064896	71.6923	4.66834	-3.94084	-30.3374	5e-05	0.000205425	Down	ENSDARG00000044199	6	42921397	42932766	+	gnat1	guanine nucleotide binding protein (G protein)%2C alpha transducing activity polypeptide 1 [Source:ZFIN%3BAcc:ZDB-GENE-011128-11]	GO:0007165:signal transduction;GO:0007186:G protein-coupled receptor signaling pathway;GO:0007188:adenylate cyclase-modulating G protein-coupled receptor signaling pathway;GO:0009416:response to light stimulus;	GO:0005834:heterotrimeric G-protein complex;GO:0016020:membrane;	GO:0000166:nucleotide binding;GO:0001664:G protein-coupled receptor binding;GO:0003924:GTPase activity;GO:0004871:obsolete signal transducer activity;GO:0005525:GTP binding;GO:0019001:guanyl nucleotide binding;GO:0031683:G-protein beta/gamma-subunit complex binding;	K04631
ENSDART00000065013	2.92739	1.08479	-1.4322	-3.80843	5e-05	0.000205425	Down	ENSDARG00000044278	6	41225668	41232251	-	synpr	synaptoporin [Source:ZFIN%3BAcc:ZDB-GENE-030616-625]	GO:0006810:transport;	GO:0008021:synaptic vesicle;GO:0016020:membrane;GO:0016021:integral component of membrane;GO:0030285:integral component of synaptic vesicle membrane;	GO:0005215:transporter activity;	-
ENSDART00000065032	3.17549	1.49801	-1.08393	-4.41304	5e-05	0.000205425	Down	ENSDARG00000044295	10	15923190	15961720	-	pip5k1ba	phosphatidylinositol-4-phosphate 5-kinase%2C type I%2C beta a [Source:ZFIN%3BAcc:ZDB-GENE-041010-81]	GO:0016310:phosphorylation;GO:0046488:phosphatidylinositol metabolic process;	GO:0005575:cellular_component;	GO:0016301:kinase activity;GO:0016307:phosphatidylinositol phosphate kinase activity;GO:0016740:transferase activity;	K00889
ENSDART00000065092	0.507895	1.02844	1.01786	2.97463	5e-05	0.000205425	Ups	ENSDARG00000014655	6	39949973	39993660	+	itpr1a	inositol 1%2C4%2C5-trisphosphate receptor%2C type 1a [Source:ZFIN%3BAcc:ZDB-GENE-070604-3]	GO:0006811:ion transport;GO:0006816:calcium ion transport;GO:0051209:release of sequestered calcium ion into cytosol;GO:0055085:transmembrane transport;GO:0070588:calcium ion transmembrane transport;	GO:0005783:endoplasmic reticulum;GO:0005789:endoplasmic reticulum membrane;GO:0005886:plasma membrane;GO:0016020:membrane;GO:0016021:integral component of membrane;GO:0016529:sarcoplasmic reticulum;GO:0030667:secretory granule membrane;	GO:0005216:ion channel activity;GO:0005220:inositol 1,4,5-trisphosphate-sensitive calcium-release channel activity;GO:0005262:calcium channel activity;GO:0005509:calcium ion binding;GO:0035091:phosphatidylinositol binding;GO:0070679:inositol 1,4,5 trisphosphate binding;	-
ENSDART00000065143	32.8324	13.7789	-1.25266	-15.4282	5e-05	0.000205425	Down	ENSDARG00000044362	21	39076395	39132506	-	unc119b	unc-119 homolog b (C. elegans) [Source:ZFIN%3BAcc:ZDB-GENE-050201-2]	GO:0007601:visual perception;GO:0070121:Kupffer's vesicle development;	GO:0005575:cellular_component;	GO:0003674:molecular_function;	-
ENSDART00000065183	4.5164	1.21507	-1.89413	-6.60239	5e-05	0.000205425	Down	ENSDARG00000044387	21	37955173	37961801	+	cldn2	claudin 2 [Source:ZFIN%3BAcc:ZDB-GENE-040912-26]	GO:0008150:biological_process;	GO:0005886:plasma membrane;GO:0005923:bicellular tight junction;GO:0016020:membrane;GO:0016021:integral component of membrane;GO:0030054:cell junction;	GO:0005198:structural molecule activity;	K06087
ENSDART00000065356	12.5333	3.66664	-1.77324	-10.4876	5e-05	0.000205425	Down	ENSDARG00000005221	6	13742204	13762290	-	desmb	desmin b [Source:ZFIN%3BAcc:ZDB-GENE-061027-102]	GO:0006936:muscle contraction;GO:0007626:locomotory behavior;GO:0060538:skeletal muscle organ development;	GO:0005882:intermediate filament;	GO:0005198:structural molecule activity;	K07610
ENSDART00000065362	0.811496	0.396994	-1.03147	-2.31408	0.0006	0.00213767	Down	ENSDARG00000044512	21	31238632	31253887	-	ca4c	carbonic anhydrase IV c [Source:ZFIN%3BAcc:ZDB-GENE-080815-6]	GO:0006730:one-carbon metabolic process;	-	GO:0004089:carbonate dehydratase activity;GO:0008270:zinc ion binding;GO:0046872:metal ion binding;	K18246
ENSDART00000065372	2.51661	1.13033	-1.15473	-5.80745	5e-05	0.000205425	Down	ENSDARG00000062217	6	13042487	13075278	-	kcnj3b	potassium inwardly-rectifying channel%2C subfamily J%2C member 3b [Source:ZFIN%3BAcc:ZDB-GENE-120215-38]	GO:0006810:transport;GO:0006811:ion transport;GO:0006813:potassium ion transport;GO:0034765:regulation of ion transmembrane transport;	GO:0005887:integral component of plasma membrane;GO:0016020:membrane;GO:0016021:integral component of membrane;	GO:0005242:inward rectifier potassium channel activity;GO:0005244:voltage-gated ion channel activity;GO:0015467:G-protein activated inward rectifier potassium channel activity;	K04997
ENSDART00000065380	7.53109	0.167657	-5.48927	-7.04879	5e-05	0.000205425	Down	ENSDARG00000044526	22	1032469	1052509	+	camk1ga	calcium/calmodulin-dependent protein kinase IGa [Source:ZFIN%3BAcc:ZDB-GENE-030131-7594]	GO:0006468:protein phosphorylation;GO:0016310:phosphorylation;	-	GO:0000166:nucleotide binding;GO:0004672:protein kinase activity;GO:0004674:protein serine/threonine kinase activity;GO:0005524:ATP binding;GO:0016301:kinase activity;GO:0016740:transferase activity;	-
ENSDART00000065448	151.243	2.2396	-6.07748	-10.8587	5e-05	0.000205425	Down	ENSDARG00000044566	21	30006359	30010658	+	fabp6	fatty acid binding protein 6%2C ileal (gastrotropin) [Source:ZFIN%3BAcc:ZDB-GENE-040625-49]	GO:0006810:transport;GO:0008206:bile acid metabolic process;	GO:0005737:cytoplasm;	GO:0005215:transporter activity;GO:0008289:lipid binding;GO:0032052:bile acid binding;	K08755
ENSDART00000065507	1.20284	0.347213	-1.79256	-5.64575	5e-05	0.000205425	Down	ENSDARG00000044600	6	7632303	7731505	-	PLPPR2 (1 of many)	phospholipid phosphatase related 2 [Source:HGNC Symbol%3BAcc:HGNC:29566]	-	-	-	K19581
ENSDART00000065548	1.20909	0.364917	-1.72828	-1.92317	0.00285	0.00890921	Down	ENSDARG00000044612	21	22675702	22678692	-	c1qb	complement component 1%2C q subcomponent%2C B chain [Source:ZFIN%3BAcc:ZDB-GENE-040801-223]	GO:0006958:complement activation, classical pathway;	GO:0005576:extracellular region;GO:0005581:collagen trimer;	-	-
ENSDART00000065649	12.1307	35.7737	1.56024	9.61064	5e-05	0.000205425	Ups	ENSDARG00000044676	21	20673941	20674948	-	GADD45G (1 of many)	growth arrest and DNA damage inducible gamma [Source:HGNC Symbol%3BAcc:HGNC:4097]	-	-	-	-
ENSDART00000065659	212.372	25.2196	-3.07398	-39.2379	5e-05	0.000205425	Down	ENSDARG00000044684	21	20302507	20305460	-	rbp4l	retinol binding protein 4%2C like [Source:ZFIN%3BAcc:ZDB-GENE-030131-7591]	GO:0006810:transport;GO:0060041:retina development in camera-type eye;	GO:0005576:extracellular region;	GO:0005215:transporter activity;GO:0005501:retinoid binding;GO:0036094:small molecule binding;	K18271
ENSDART00000065805	0.412614	1.20286	1.54361	3.2034	5e-05	0.000205425	Ups	ENSDARG00000044767	3	15027422	15037193	+	CR855387.1	-	-	-	-	K17351
ENSDART00000065817	0.305377	0.887816	1.53967	3.01487	5e-05	0.000205425	Ups	ENSDARG00000044774	21	13589124	13593983	-	pou5f3	POU domain%2C class 5%2C transcription factor 3 [Source:ZFIN%3BAcc:ZDB-GENE-980526-485]	GO:0001706:endoderm formation;GO:0006351:transcription, DNA-templated;GO:0006355:regulation of transcription, DNA-templated;GO:0007275:multicellular organism development;GO:0007398:ectoderm development;GO:0007420:brain development;GO:0007498:mesoderm development;GO:0009653:anatomical structure morphogenesis;GO:0009880:embryonic pattern specification;GO:0009953:dorsal/ventral pattern formation;GO:…	GO:0005634:nucleus;	GO:0003677:DNA binding;GO:0003682:chromatin binding;GO:0003700:DNA-binding transcription factor activity;GO:0043565:sequence-specific DNA binding;GO:0046982:protein heterodimerization activity;	K09369
ENSDART00000065880	1.55212	0.558119	-1.4756	-2.27629	0.00145	0.00482373	Down	ENSDARG00000022218	21	4062695	4079949	-	uck1	uridine-cytidine kinase 1 [Source:ZFIN%3BAcc:ZDB-GENE-040912-113]	GO:0006206:pyrimidine nucleobase metabolic process;GO:0008152:metabolic process;GO:0016310:phosphorylation;GO:0043097:pyrimidine nucleoside salvage;GO:0044206:UMP salvage;GO:0044211:CTP salvage;	GO:0005829:cytosol;	GO:0000166:nucleotide binding;GO:0004849:uridine kinase activity;GO:0005524:ATP binding;GO:0016301:kinase activity;GO:0016740:transferase activity;GO:0019206:nucleoside kinase activity;	K00876
ENSDART00000065940	1528.05	70.3653	-4.44068	-102.73	5e-05	0.000205425	Down	ENSDARG00000044861	11	25243430	25245590	+	opn1lw2	opsin 1 (cone pigments)%2C long-wave-sensitive%2C 2 [Source:ZFIN%3BAcc:ZDB-GENE-040718-141]	GO:0007165:signal transduction;GO:0007186:G protein-coupled receptor signaling pathway;GO:0007601:visual perception;GO:0007602:phototransduction;GO:0018298:protein-chromophore linkage;GO:0050896:response to stimulus;GO:0071482:cellular response to light stimulus;	GO:0001750:photoreceptor outer segment;GO:0005887:integral component of plasma membrane;GO:0016020:membrane;GO:0016021:integral component of membrane;	GO:0004871:obsolete signal transducer activity;GO:0004930:G protein-coupled receptor activity;GO:0008020:G protein-coupled photoreceptor activity;GO:0009881:photoreceptor activity;	K04251
ENSDART00000065956	3.52825	1.44324	-1.28964	-1.70715	0.0056	0.0164263	Down	ENSDARG00000044875	9	22269253	22269985	+	crygm2e	crystallin%2C gamma M2e [Source:ZFIN%3BAcc:ZDB-GENE-081105-116]	-	-	-	-
ENSDART00000066033	0.903808	2.175	1.26693	3.04923	5e-05	0.000205425	Ups	ENSDARG00000044924	11	15478583	15621750	+	gdf11	growth differentiation factor 11 [Source:ZFIN%3BAcc:ZDB-GENE-040427-2]	GO:0009952:anterior/posterior pattern specification;GO:0010862:positive regulation of pathway-restricted SMAD protein phosphorylation;GO:0040007:growth;GO:0042981:regulation of apoptotic process;GO:0043408:regulation of MAPK cascade;GO:0048468:cell development;GO:0060395:SMAD protein signal transduction;	GO:0005576:extracellular region;GO:0005615:extracellular space;	GO:0005125:cytokine activity;GO:0005160:transforming growth factor beta receptor binding;GO:0008083:growth factor activity;	K05497
ENSDART00000066050	42.8191	11.1057	-1.94695	-18.7593	5e-05	0.000205425	Down	ENSDARG00000044935	8	34797182	34807434	+	hpdb	4-hydroxyphenylpyruvate dioxygenase b [Source:ZFIN%3BAcc:ZDB-GENE-040808-62]	GO:0009072:aromatic amino acid family metabolic process;GO:0055114:oxidation-reduction process;	GO:0005575:cellular_component;	GO:0003868:4-hydroxyphenylpyruvate dioxygenase activity;GO:0016491:oxidoreductase activity;GO:0016701:oxidoreductase activity, acting on single donors with incorporation of molecular oxygen;GO:0046872:metal ion binding;GO:0051213:dioxygenase activity;	K00457
ENSDART00000066382	108.771	33.7289	-1.68924	-20.9806	5e-05	0.000205425	Down	ENSDARG00000045141	12	20244235	20251184	-	aqp8a.1	aquaporin 8a%2C tandem duplicate 1 [Source:ZFIN%3BAcc:ZDB-GENE-040912-106]	GO:0006810:transport;GO:0009992:cellular water homeostasis;GO:0034220:ion transmembrane transport;	GO:0005887:integral component of plasma membrane;GO:0016020:membrane;GO:0016021:integral component of membrane;	GO:0005215:transporter activity;GO:0005372:water transmembrane transporter activity;GO:0015204:urea transmembrane transporter activity;GO:0015250:water channel activity;GO:0015254:glycerol channel activity;	K09869
ENSDART00000066384	738.012	350.123	-1.07578	-24.6546	5e-05	0.000205425	Down	ENSDARG00000045143	12	20227991	20228755	-	hbbe2	hemoglobin beta embryonic-2 [Source:ZFIN%3BAcc:ZDB-GENE-040702-1]	GO:0006810:transport;GO:0015671:oxygen transport;	GO:0005833:hemoglobin complex;	GO:0005344:oxygen carrier activity;GO:0005506:iron ion binding;GO:0019825:oxygen binding;GO:0020037:heme binding;GO:0046872:metal ion binding;	-
ENSDART00000066386	5.15953	2.09498	-1.30031	-6.29469	5e-05	0.000205425	Down	ENSDARG00000045145	12	19670407	19743711	-	shisa9a	shisa family member 9a [Source:ZFIN%3BAcc:ZDB-GENE-050320-78]	GO:0048172:regulation of short-term neuronal synaptic plasticity;	GO:0005886:plasma membrane;GO:0008328:ionotropic glutamate receptor complex;GO:0016020:membrane;GO:0016021:integral component of membrane;GO:0030054:cell junction;GO:0032281:AMPA glutamate receptor complex;GO:0032591:dendritic spine membrane;GO:0042995:cell projection;GO:0045202:synapse;	GO:0003674:molecular_function;	-
ENSDART00000066407	1.05166	0.128649	-3.03116	-2.36009	0.00485	0.0144206	Down	ENSDARG00000045164	12	17767591	17775260	-	nptx2b	neuronal pentraxin IIb [Source:ZFIN%3BAcc:ZDB-GENE-110328-1]	GO:0042752:regulation of circadian rhythm;GO:0048168:regulation of neuronal synaptic plasticity;	-	-	-
ENSDART00000066430	106.856	25.4271	-2.07123	-12.7944	5e-05	0.000205425	Down	ENSDARG00000045180	12	16966955	16993848	+	acta2	actin%2C alpha 2%2C smooth muscle%2C aorta [Source:ZFIN%3BAcc:ZDB-GENE-030131-1229]	GO:0008015:blood circulation;GO:0010628:positive regulation of gene expression;GO:0060047:heart contraction;GO:0090131:mesenchyme migration;	GO:0005737:cytoplasm;GO:0030027:lamellipodium;GO:0030175:filopodium;GO:0044297:cell body;	GO:0000166:nucleotide binding;GO:0005524:ATP binding;	K12313
ENSDART00000066506	298.625	145.306	-1.03924	-17.245	5e-05	0.000205425	Down	ENSDARG00000045230	24	39718206	39722738	-	cox6b1	cytochrome c oxidase subunit VIb polypeptide 1 [Source:ZFIN%3BAcc:ZDB-GENE-040718-448]	-	GO:0005739:mitochondrion;	GO:0004129:cytochrome-c oxidase activity;	K02267
ENSDART00000066631	23.5053	3.68624	-2.67277	-15.5704	5e-05	0.000205425	Down	ENSDARG00000045306	24	24816725	24837873	-	slc51a	solute carrier family 51%2C alpha subunit [Source:ZFIN%3BAcc:ZDB-GENE-040912-10]	GO:0006810:transport;GO:0015721:bile acid and bile salt transport;	GO:0005783:endoplasmic reticulum;GO:0005789:endoplasmic reticulum membrane;GO:0005886:plasma membrane;GO:0016020:membrane;GO:0016021:integral component of membrane;	GO:0005215:transporter activity;GO:0042803:protein homodimerization activity;GO:0046982:protein heterodimerization activity;	K14360
ENSDART00000066655	1.01599	2.34125	1.2044	1.45715	0.0115	0.0310247	Ups	ENSDARG00000030999	24	23646684	23672609	+	mybl1	v-myb avian myeloblastosis viral oncogene homolog-like 1 [Source:ZFIN%3BAcc:ZDB-GENE-041111-281]	GO:0006355:regulation of transcription, DNA-templated;GO:0030154:cell differentiation;	GO:0005634:nucleus;	GO:0000981:DNA-binding transcription factor activity, RNA polymerase II-specific;GO:0001135:RNA polymerase II transcription regulator recruiting activity;GO:0003677:DNA binding;GO:0043565:sequence-specific DNA binding;GO:0044212:transcription regulatory region DNA binding;	K09421
ENSDART00000066774	145.33	63.2855	-1.19938	-9.85266	5e-05	0.000205425	Down	ENSDARG00000045408	15	582941	590374	-	tagln	transgelin [Source:ZFIN%3BAcc:ZDB-GENE-070912-1]	-	GO:0005575:cellular_component;	-	K20526
ENSDART00000066781	3.75854	0.971466	-1.95194	-8.997	5e-05	0.000205425	Down	ENSDARG00000045414	24	8720886	8747439	-	elovl2	ELOVL fatty acid elongase 2 [Source:ZFIN%3BAcc:ZDB-GENE-060421-5612]	GO:0006629:lipid metabolic process;GO:0006631:fatty acid metabolic process;GO:0006633:fatty acid biosynthetic process;GO:0019367:fatty acid elongation, saturated fatty acid;GO:0030148:sphingolipid biosynthetic process;GO:0034625:fatty acid elongation, monounsaturated fatty acid;GO:0034626:fatty acid elongation, polyunsaturated fatty acid;GO:0042761:very long-chain fatty acid biosynthetic process;	GO:0005783:endoplasmic reticulum;GO:0005789:endoplasmic reticulum membrane;GO:0016020:membrane;GO:0016021:integral component of membrane;GO:0030176:integral component of endoplasmic reticulum membrane;	GO:0009922:fatty acid elongase activity;GO:0016740:transferase activity;GO:0102336:3-oxo-arachidoyl-CoA synthase activity;GO:0102337:3-oxo-cerotoyl-CoA synthase activity;GO:0102338:3-oxo-lignoceronyl-CoA synthase activity;	K10205
ENSDART00000067082	120.636	43.5757	-1.46906	-13.9328	5e-05	0.000205425	Down	ENSDARG00000045618	1	11661432	11675130	+	clta	clathrin%2C light chain A [Source:ZFIN%3BAcc:ZDB-GENE-040426-1986]	GO:0006886:intracellular protein transport;GO:0016192:vesicle-mediated transport;GO:0072583:clathrin-dependent endocytosis;	GO:0030125:clathrin vesicle coat;GO:0030130:clathrin coat of trans-Golgi network vesicle;GO:0030132:clathrin coat of coated pit;	GO:0005198:structural molecule activity;GO:0032050:clathrin heavy chain binding;	K04644
ENSDART00000067159	3.55343	1.19431	-1.57303	-5.38682	5e-05	0.000205425	Down	ENSDARG00000029432	25	8015128	8035938	-	tph1a	tryptophan hydroxylase 1 (tryptophan 5-monooxygenase) a [Source:ZFIN%3BAcc:ZDB-GENE-030317-1]	GO:0008152:metabolic process;GO:0009072:aromatic amino acid family metabolic process;GO:0042427:serotonin biosynthetic process;GO:0055114:oxidation-reduction process;	-	GO:0004497:monooxygenase activity;GO:0004510:tryptophan 5-monooxygenase activity;GO:0005506:iron ion binding;GO:0016597:amino acid binding;GO:0016714:oxidoreductase activity, acting on paired donors, with incorporation or reduction of molecular oxygen, reduced pteridine as one donor, and incorporation of one atom of oxygen;GO:0046872:metal ion binding;	K00502
ENSDART00000067160	2088.31	46.8947	-5.47677	-128.407	5e-05	0.000205425	Down	ENSDARG00000045677	4	13578816	13581499	-	opn1sw1	opsin 1 (cone pigments)%2C short-wave-sensitive 1 [Source:ZFIN%3BAcc:ZDB-GENE-991109-25]	GO:0007165:signal transduction;GO:0007186:G protein-coupled receptor signaling pathway;GO:0007601:visual perception;GO:0007602:phototransduction;GO:0018298:protein-chromophore linkage;GO:0050896:response to stimulus;GO:0071482:cellular response to light stimulus;	GO:0001750:photoreceptor outer segment;GO:0005887:integral component of plasma membrane;GO:0016020:membrane;GO:0016021:integral component of membrane;	GO:0004871:obsolete signal transducer activity;GO:0004930:G protein-coupled receptor activity;GO:0008020:G protein-coupled photoreceptor activity;GO:0009881:photoreceptor activity;	K04252
ENSDART00000067177	0.823194	3.73696	2.18256	2.18864	0.00465	0.0138858	Ups	ENSDARG00000045694	4	13964656	13974364	-	prickle1b	prickle homolog 1b [Source:ZFIN%3BAcc:ZDB-GENE-030131-2152]	GO:0001764:neuron migration;GO:0021754:facial nucleus development;GO:0021934:hindbrain tangential cell migration;	-	GO:0008270:zinc ion binding;GO:0046872:metal ion binding;	-
ENSDART00000067239	10.188	0.347099	-4.87537	-2.95475	0.00455	0.0136251	Down	ENSDARG00000045737	25	13996471	13999911	+	guca1g	guanylate cyclase activator 1g [Source:ZFIN%3BAcc:ZDB-GENE-050120-1]	-	-	GO:0005509:calcium ion binding;GO:0008048:calcium sensitive guanylate cyclase activator activity;GO:0030250:guanylate cyclase activator activity;GO:0046872:metal ion binding;	-
ENSDART00000067281	3.90048	0.82426	-2.24248	-1.97024	0.0123	0.0329284	Down	ENSDARG00000045768	4	12014793	12025548	+	cry1aa	cryptochrome circadian clock 1aa [Source:ZFIN%3BAcc:ZDB-GENE-010426-2]	GO:0009416:response to light stimulus;GO:0009649:entrainment of circadian clock;GO:0042542:response to hydrogen peroxide;GO:0045892:negative regulation of transcription, DNA-templated;	GO:0005634:nucleus;GO:0005667:transcription factor complex;	GO:0005515:protein binding;	K02295
ENSDART00000067327	4.54778	2.01189	-1.17661	-5.36872	5e-05	0.000205425	Down	ENSDARG00000045804	25	19022578	19041308	-	abhd2b	abhydrolase domain containing 2b [Source:ZFIN%3BAcc:ZDB-GENE-061027-74]	GO:0006629:lipid metabolic process;GO:0016042:lipid catabolic process;GO:0032570:response to progesterone;GO:0046464:acylglycerol catabolic process;	GO:0005886:plasma membrane;GO:0016020:membrane;GO:0016021:integral component of membrane;	GO:0003707:steroid hormone receptor activity;GO:0016787:hydrolase activity;GO:0042562:hormone binding;GO:0047372:acylglycerol lipase activity;GO:0052689:carboxylic ester hydrolase activity;	K13697
ENSDART00000067362	5.52763	2.42063	-1.19128	-2.75927	5e-05	0.000205425	Down	ENSDARG00000045832	25	19343969	19345470	-	cart2	cocaine- and amphetamine-regulated transcript 2 [Source:ZFIN%3BAcc:ZDB-GENE-050417-23]	GO:0000186:activation of MAPKK activity;GO:0001678:cellular glucose homeostasis;GO:0007186:G protein-coupled receptor signaling pathway;GO:0007218:neuropeptide signaling pathway;GO:0007267:cell-cell signaling;GO:0008343:adult feeding behavior;GO:0009267:cellular response to starvation;GO:0032099:negative regulation of appetite;	GO:0005615:extracellular space;	GO:0005184:neuropeptide hormone activity;	-
ENSDART00000067455	21.606	10.3937	-1.05573	-13.9329	5e-05	0.000205425	Down	ENSDARG00000059311	4	785248	802423	-	dpysl5b	dihydropyrimidinase-like 5b [Source:ZFIN%3BAcc:ZDB-GENE-050720-4]	-	GO:0005737:cytoplasm;	GO:0016787:hydrolase activity;GO:0016810:hydrolase activity, acting on carbon-nitrogen (but not peptide) bonds;	-
ENSDART00000067593	133.117	55.6913	-1.25717	-17.6821	5e-05	0.000205425	Down	ENSDARG00000045979	5	4041699	4052774	-	zgc:153704	zgc:153704 [Source:ZFIN%3BAcc:ZDB-GENE-060929-1114]	GO:0006629:lipid metabolic process;GO:0006810:transport;	GO:0005576:extracellular region;	GO:0005215:transporter activity;GO:0036094:small molecule binding;	-
ENSDART00000067647	5.56843	11.1571	1.00262	5.64779	5e-05	0.000205425	Ups	ENSDARG00000046013	7	51039664	51046024	-	rasl11a	RAS-like%2C family 11%2C member A [Source:ZFIN%3BAcc:ZDB-GENE-050417-384]	GO:0006351:transcription, DNA-templated;GO:0006355:regulation of transcription, DNA-templated;GO:0007165:signal transduction;GO:0007264:small GTPase mediated signal transduction;GO:0045943:positive regulation of transcription by RNA polymerase I;	GO:0005634:nucleus;GO:0005730:nucleolus;GO:0016020:membrane;	GO:0000166:nucleotide binding;GO:0005525:GTP binding;	K07852
ENSDART00000069132	1.13288	3.02127	1.41516	6.35509	5e-05	0.000205425	Ups	ENSDARG00000056615	11	29547981	29569255	-	cybb	cytochrome b-245%2C beta polypeptide (chronic granulomatous disease) [Source:ZFIN%3BAcc:ZDB-GENE-040426-1380]	GO:0055114:oxidation-reduction process;	GO:0016020:membrane;GO:0016021:integral component of membrane;	GO:0016491:oxidoreductase activity;	K08008
ENSDART00000073398	3.73293	0.88709	-2.07315	-6.89795	5e-05	0.000205425	Down	ENSDARG00000051730	25	35717063	35732820	-	slc7a10b	solute carrier family 7 (neutral amino acid transporter light chain%2C asc system)%2C member 10b [Source:ZFIN%3BAcc:ZDB-GENE-121105-2]	GO:0003333:amino acid transmembrane transport;GO:0042941:D-alanine transport;	GO:0005887:integral component of plasma membrane;GO:0016020:membrane;GO:0016021:integral component of membrane;	GO:0015171:amino acid transmembrane transporter activity;GO:0015194:L-serine transmembrane transporter activity;GO:0015297:antiporter activity;GO:0042945:D-serine transmembrane transporter activity;	K13782
ENSDART00000073508	3.80558	1.70352	-1.1596	-2.13744	0.0003	0.00112516	Down	ENSDARG00000051823	25	27092797	27121034	-	hyal4	hyaluronoglucosaminidase 4 [Source:ZFIN%3BAcc:ZDB-GENE-061220-9]	GO:0005975:carbohydrate metabolic process;GO:0008152:metabolic process;	-	GO:0003824:catalytic activity;GO:0004415:hyalurononglucosaminidase activity;GO:0016787:hydrolase activity;GO:0016798:hydrolase activity, acting on glycosyl bonds;	-
ENSDART00000073511	2.33094	0.379209	-2.61985	-3.11067	0.0001	0.000400124	Down	ENSDARG00000038166	25	27152874	27178069	-	hyal6	hyaluronoglucosaminidase 6 [Source:ZFIN%3BAcc:ZDB-GENE-070112-2372]	GO:0005975:carbohydrate metabolic process;GO:0008152:metabolic process;	GO:0016020:membrane;GO:0016021:integral component of membrane;	GO:0003824:catalytic activity;GO:0004415:hyalurononglucosaminidase activity;GO:0016787:hydrolase activity;GO:0016798:hydrolase activity, acting on glycosyl bonds;	K01197
ENSDART00000073806	16.2216	4.34617	-1.9001	-12.1132	5e-05	0.000205425	Down	ENSDARG00000052057	7	50574176	50597691	+	pcolceb	procollagen C-endopeptidase enhancer b [Source:ZFIN%3BAcc:ZDB-GENE-080722-44]	-	GO:0005576:extracellular region;	-	-
ENSDART00000073881	29.9242	9.90532	-1.59504	-10.7178	5e-05	0.000205425	Down	ENSDARG00000052099	6	27122323	27132766	-	agxta	alanine-glyoxylate aminotransferase a [Source:ZFIN%3BAcc:ZDB-GENE-040718-16]	GO:0019265:glycine biosynthetic process, by transamination of glyoxylate;	GO:0005777:peroxisome;	GO:0003824:catalytic activity;GO:0004760:serine-pyruvate transaminase activity;GO:0008453:alanine-glyoxylate transaminase activity;GO:0008483:transaminase activity;GO:0016740:transferase activity;	K00830
ENSDART00000073930	8.05784	17.0801	1.08385	19.7812	5e-05	0.000205425	Ups	ENSDARG00000052139	3	53275051	53304745	-	notch3	notch 3 [Source:ZFIN%3BAcc:ZDB-GENE-000329-5]	GO:0001840:neural plate development;GO:0001889:liver development;GO:0002244:hematopoietic progenitor cell differentiation;GO:0006355:regulation of transcription, DNA-templated;GO:0007219:Notch signaling pathway;GO:0007275:multicellular organism development;GO:0014003:oligodendrocyte development;GO:0021514:ventral spinal cord interneuron differentiation;GO:0021654:rhombomere boundary formation;GO:…	GO:0016020:membrane;GO:0016021:integral component of membrane;	GO:0005509:calcium ion binding;	K02599
ENSDART00000073932	6.22081	0.105585	-5.88063	-4.87138	0.00815	0.0228932	Down	ENSDARG00000052138	7	49592273	49607198	+	slc1a2a	solute carrier family 1 (glial high affinity glutamate transporter)%2C member 2a [Source:ZFIN%3BAcc:ZDB-GENE-100422-11]	GO:0006810:transport;	GO:0016020:membrane;GO:0016021:integral component of membrane;	GO:0015293:symporter activity;	K05613
ENSDART00000073950	16.9195	8.09241	-1.06405	-2.87366	5e-05	0.000205425	Down	ENSDARG00000018270	5	64050872	64077836	+	olfm1a	olfactomedin 1a [Source:ZFIN%3BAcc:ZDB-GENE-040718-194]	GO:0007399:nervous system development;GO:0007409:axonogenesis;GO:0060041:retina development in camera-type eye;GO:0061075:positive regulation of neural retina development;	GO:0005575:cellular_component;	GO:0003674:molecular_function;	-
ENSDART00000074036	116.883	16.6769	-2.80915	-22.5484	5e-05	0.000205425	Down	ENSDARG00000052223	3	49406176	49408339	-	rcvrna	recoverin a [Source:ZFIN%3BAcc:ZDB-GENE-050913-106]	GO:0036368:cone photoresponse recovery;	GO:0005575:cellular_component;	GO:0005509:calcium ion binding;GO:0046872:metal ion binding;	K13764
ENSDART00000074167	33.3338	13.4442	-1.31	-12.3783	5e-05	0.000205425	Down	ENSDARG00000052336	20	23339733	23345093	+	ociad2	OCIA domain containing 2 [Source:ZFIN%3BAcc:ZDB-GENE-041014-253]	-	GO:0016020:membrane;GO:0016021:integral component of membrane;	-	-
ENSDART00000074290	98.2534	41.4859	-1.24389	-12.7611	5e-05	0.000205425	Down	ENSDARG00000052437	5	56983074	56984954	-	mia	melanoma inhibitory activity [Source:ZFIN%3BAcc:ZDB-GENE-081022-66]	GO:0008150:biological_process;	GO:0005575:cellular_component;	GO:0003674:molecular_function;	K16655
ENSDART00000074499	6.05844	18.7295	1.62829	8.73107	5e-05	0.000205425	Ups	ENSDARG00000052610	13	45830455	45831532	+	olig4	oligodendrocyte transcription factor 4 [Source:ZFIN%3BAcc:ZDB-GENE-030131-3580]	GO:0045664:regulation of neuron differentiation;	-	GO:0046983:protein dimerization activity;	-
ENSDART00000074506	8.24952	3.93845	-1.06668	-4.78995	5e-05	0.000205425	Down	ENSDARG00000052615	14	40274293	40353101	+	tnmd	tenomodulin [Source:ZFIN%3BAcc:ZDB-GENE-080220-31]	GO:0008150:biological_process;	GO:0016020:membrane;GO:0016021:integral component of membrane;	GO:0003674:molecular_function;	-
ENSDART00000074685	31.0884	13.0995	-1.24686	-8.23858	5e-05	0.000205425	Down	ENSDARG00000052769	14	35351575	35391907	+	glrbb	glycine receptor%2C beta b [Source:ZFIN%3BAcc:ZDB-GENE-040801-106]	GO:0006810:transport;GO:0006811:ion transport;GO:0006821:chloride transport;GO:0007218:neuropeptide signaling pathway;GO:0034613:cellular protein localization;GO:0043200:response to amino acid;GO:0060012:synaptic transmission, glycinergic;	GO:0016020:membrane;GO:0016021:integral component of membrane;GO:0045211:postsynaptic membrane;	GO:0005230:extracellular ligand-gated ion channel activity;GO:0016594:glycine binding;GO:0016934:extracellularly glycine-gated chloride channel activity;	K05196
ENSDART00000074698	2.65626	1.20388	-1.14171	-1.95548	0.0035	0.010744	Down	ENSDARG00000052775	13	42119161	42139525	+	opn3	opsin 3 [Source:ZFIN%3BAcc:ZDB-GENE-080227-16]	GO:0007165:signal transduction;GO:0007186:G protein-coupled receptor signaling pathway;GO:0007601:visual perception;GO:0007602:phototransduction;GO:0018298:protein-chromophore linkage;GO:0050896:response to stimulus;GO:0071482:cellular response to light stimulus;	GO:0005887:integral component of plasma membrane;GO:0016020:membrane;GO:0016021:integral component of membrane;	GO:0004871:obsolete signal transducer activity;GO:0004930:G protein-coupled receptor activity;GO:0008020:G protein-coupled photoreceptor activity;GO:0009881:photoreceptor activity;	K04256
ENSDART00000074848	30.861	5.81538	-2.40784	-20.2613	5e-05	0.000205425	Down	ENSDARG00000052905	3	39398156	39408231	+	zgc:165423	zgc:165423 [Source:ZFIN%3BAcc:ZDB-GENE-070720-11]	GO:0006508:proteolysis;	-	GO:0004252:serine-type endopeptidase activity;GO:0008233:peptidase activity;GO:0008236:serine-type peptidase activity;GO:0016787:hydrolase activity;	-
ENSDART00000074854	7.05061	15.8931	1.17258	3.83258	5e-05	0.000205425	Ups	ENSDARG00000052917	17	45594074	45615938	+	si:ch211-202f3.3	si:ch211-202f3.3 [Source:ZFIN%3BAcc:ZDB-GENE-080917-19]	GO:0006508:proteolysis;	GO:0005622:intracellular;GO:0005737:cytoplasm;	GO:0004198:calcium-dependent cysteine-type endopeptidase activity;GO:0005509:calcium ion binding;GO:0008233:peptidase activity;GO:0008234:cysteine-type peptidase activity;GO:0016787:hydrolase activity;	K01367
ENSDART00000075127	2.13822	5.73507	1.4234	3.2667	5e-05	0.000205425	Ups	ENSDARG00000053136	4	12794547	12796640	-	b2m	beta-2-microglobulin [Source:ZFIN%3BAcc:ZDB-GENE-980526-88]	GO:0002376:immune system process;GO:0002474:antigen processing and presentation of peptide antigen via MHC class I;GO:0006955:immune response;	GO:0005576:extracellular region;GO:0042612:MHC class I protein complex;	-	K08055
ENSDART00000075262	0.726069	1.45877	1.00658	1.86209	0.0035	0.010744	Ups	ENSDARG00000041895	20	38885451	38924880	-	cad	carbamoyl-phosphate synthetase 2%2C aspartate transcarbamylase%2C and dihydroorotase [Source:ZFIN%3BAcc:ZDB-GENE-021030-4]	GO:0000050:urea cycle;GO:0001946:lymphangiogenesis;GO:0006207:'de novo' pyrimidine nucleobase biosynthetic process;GO:0006520:cellular amino acid metabolic process;GO:0006526:arginine biosynthetic process;GO:0006541:glutamine metabolic process;GO:0006807:nitrogen compound metabolic process;GO:0008593:regulation of Notch signaling pathway;GO:0021610:facial nerve morphogenesis;GO:0021615:glossophar…	GO:0005737:cytoplasm;	GO:0003824:catalytic activity;GO:0004070:aspartate carbamoyltransferase activity;GO:0004087:carbamoyl-phosphate synthase (ammonia) activity;GO:0004088:carbamoyl-phosphate synthase (glutamine-hydrolyzing) activity;GO:0004151:dihydroorotase activity;GO:0005524:ATP binding;GO:0016597:amino acid binding;GO:0016743:carboxyl- or carbamoyltransferase activity;GO:0016787:hydrolase activity;GO:0016810:hyd…	K11540
ENSDART00000075340	11.7693	3.9509	-1.57478	-10.4083	5e-05	0.000205425	Down	ENSDARG00000069951	1	30308505	30326291	+	eef1a1b	eukaryotic translation elongation factor 1 alpha 1b [Source:ZFIN%3BAcc:ZDB-GENE-050417-327]	GO:0006412:translation;GO:0006414:translational elongation;	GO:0005622:intracellular;GO:0005737:cytoplasm;	GO:0000166:nucleotide binding;GO:0003746:translation elongation factor activity;GO:0003924:GTPase activity;GO:0005525:GTP binding;	K03231
ENSDART00000075389	2.08665	0.606278	-1.78314	-2.04638	0.0022	0.00705232	Down	ENSDARG00000018817	7	31654702	31670520	-	bdnf	brain-derived neurotrophic factor [Source:ZFIN%3BAcc:ZDB-GENE-000412-1]	GO:0007169:transmembrane receptor protein tyrosine kinase signaling pathway;GO:0007267:cell-cell signaling;GO:0007420:brain development;GO:0033555:multicellular organismal response to stress;GO:0043524:negative regulation of neuron apoptotic process;GO:0045664:regulation of neuron differentiation;GO:0048812:neuron projection morphogenesis;GO:0071542:dopaminergic neuron differentiation;	GO:0005576:extracellular region;	GO:0005102:signaling receptor binding;GO:0005169:neurotrophin TRKB receptor binding;GO:0008083:growth factor activity;	-
ENSDART00000075420	3.51679	1.1808	-1.57449	-3.63446	5e-05	0.000205425	Down	ENSDARG00000053383	9	4643405	4644436	+	rprma	reprimo%2C TP53 dependent G2 arrest mediator candidate a [Source:ZFIN%3BAcc:ZDB-GENE-050522-218]	GO:0007050:cell cycle arrest;GO:0007346:regulation of mitotic cell cycle;	GO:0005737:cytoplasm;GO:0016020:membrane;GO:0016021:integral component of membrane;	GO:0003674:molecular_function;	K10128
ENSDART00000075510	8.4456	3.43717	-1.29698	-8.68859	5e-05	0.000205425	Down	ENSDARG00000053475	17	44848187	44854412	-	ngb	neuroglobin [Source:ZFIN%3BAcc:ZDB-GENE-011102-1]	GO:0001666:response to hypoxia;GO:0006810:transport;GO:0015671:oxygen transport;	GO:0005737:cytoplasm;GO:0043204:perikaryon;	GO:0005344:oxygen carrier activity;GO:0019825:oxygen binding;GO:0020037:heme binding;GO:0046872:metal ion binding;GO:0098809:nitrite reductase activity;	-
ENSDART00000075513	32.6021	1.99817	-4.02821	-23.4429	5e-05	0.000205425	Down	ENSDARG00000053480	7	30100743	30119226	+	aqp9b	aquaporin 9b [Source:ZFIN%3BAcc:ZDB-GENE-070911-1]	GO:0006810:transport;GO:0009992:cellular water homeostasis;	GO:0005887:integral component of plasma membrane;GO:0016020:membrane;GO:0016021:integral component of membrane;	GO:0005215:transporter activity;GO:0005372:water transmembrane transporter activity;GO:0015105:arsenite transmembrane transporter activity;GO:0015168:glycerol transmembrane transporter activity;GO:0015204:urea transmembrane transporter activity;GO:0015250:water channel activity;GO:0015254:glycerol channel activity;	K09877
ENSDART00000075529	10.2332	4.5713	-1.16257	-2.10437	0.0079	0.0222752	Down	ENSDARG00000027984	17	44992672	45000041	+	gstz1	glutathione S-transferase zeta 1 [Source:ZFIN%3BAcc:ZDB-GENE-040718-184]	GO:0006559:L-phenylalanine catabolic process;GO:0006749:glutathione metabolic process;GO:0009072:aromatic amino acid family metabolic process;	GO:0005737:cytoplasm;GO:0005739:mitochondrion;	GO:0003824:catalytic activity;GO:0004364:glutathione transferase activity;GO:0004602:glutathione peroxidase activity;GO:0016034:maleylacetoacetate isomerase activity;	K01800
ENSDART00000075539	25.1047	57.5406	1.19662	15.0914	5e-05	0.000205425	Ups	ENSDARG00000053502	1	28293049	28297091	+	cryaa	crystallin%2C alpha A [Source:ZFIN%3BAcc:ZDB-GENE-020508-1]	GO:0001654:eye development;GO:0002088:lens development in camera-type eye;GO:0007601:visual perception;	-	GO:0005212:structural constituent of eye lens;GO:0046872:metal ion binding;GO:0051082:unfolded protein binding;	K09541
ENSDART00000075596	2.46994	5.00587	1.01914	5.58601	5e-05	0.000205425	Ups	ENSDARG00000053558	17	43620357	43632818	-	rtkn2a	rhotekin 2a [Source:ZFIN%3BAcc:ZDB-GENE-041010-225]	GO:0030097:hemopoiesis;	GO:0005575:cellular_component;	-	-
ENSDART00000075617	34.2852	71.5235	1.06083	17.0466	5e-05	0.000205425	Ups	ENSDARG00000053569	14	32402387	32404150	-	sox3	SRY (sex determining region Y)-box 3 [Source:ZFIN%3BAcc:ZDB-GENE-980526-333]	GO:0006351:transcription, DNA-templated;GO:0006355:regulation of transcription, DNA-templated;GO:0007275:multicellular organism development;GO:0007417:central nervous system development;GO:0007422:peripheral nervous system development;GO:0007530:sex determination;GO:0030182:neuron differentiation;GO:0043049:otic placode formation;GO:0048666:neuron development;GO:0051091:positive regulation of DNA…	GO:0005634:nucleus;	GO:0003677:DNA binding;GO:0003700:DNA-binding transcription factor activity;	K09267
ENSDART00000075782	28.8792	11.5959	-1.31642	-17.452	5e-05	0.000205425	Down	ENSDARG00000008100	7	38044389	38069416	-	slc7a10a	solute carrier family 7 (neutral amino acid transporter light chain%2C asc system)%2C member 10a [Source:ZFIN%3BAcc:ZDB-GENE-080116-1]	GO:0003333:amino acid transmembrane transport;GO:0015825:L-serine transport;GO:0042941:D-alanine transport;	GO:0005887:integral component of plasma membrane;GO:0016020:membrane;GO:0016021:integral component of membrane;	GO:0015171:amino acid transmembrane transporter activity;GO:0015194:L-serine transmembrane transporter activity;GO:0015297:antiporter activity;GO:0042945:D-serine transmembrane transporter activity;	K13782
ENSDART00000075837	6.8891	1.32336	-2.38011	-7.61118	5e-05	0.000205425	Down	ENSDARG00000053746	2	1331990	1346930	+	CABZ01084566.1	-	-	-	-	K20174
ENSDART00000075927	1.01762	2.80783	1.46425	2.18029	0.0167	0.0431255	Ups	ENSDARG00000038917	9	54811561	54861231	-	rad50	RAD50 homolog%2C double strand break repair protein [Source:ZFIN%3BAcc:ZDB-GENE-050506-110]	GO:0000722:telomere maintenance via recombination;GO:0000723:telomere maintenance;GO:0000724:double-strand break repair via homologous recombination;GO:0006281:DNA repair;GO:0007004:telomere maintenance via telomerase;GO:0007131:reciprocal meiotic recombination;GO:0016233:telomere capping;GO:0032508:DNA duplex unwinding;GO:0070192:chromosome organization involved in meiotic cell cycle;GO:0090305:…	GO:0000784:nuclear chromosome, telomeric region;GO:0000790:nuclear chromatin;GO:0000794:condensed nuclear chromosome;GO:0005634:nucleus;GO:0030870:Mre11 complex;GO:0035861:site of double-strand break;	GO:0000014:single-stranded DNA endodeoxyribonuclease activity;GO:0003691:double-stranded telomeric DNA binding;GO:0004003:ATP-dependent DNA helicase activity;GO:0004017:adenylate kinase activity;GO:0008408:3'-5' exonuclease activity;GO:0016887:ATPase activity;GO:0043047:single-stranded telomeric DNA binding;GO:0051880:G-quadruplex DNA binding;	K10866
ENSDART00000075975	357.743	121.301	-1.56033	-22.5864	5e-05	0.000205425	Down	ENSDARG00000053858	17	37438226	37447911	-	crip1	cysteine-rich protein 1 [Source:ZFIN%3BAcc:ZDB-GENE-041111-1]	GO:0008630:intrinsic apoptotic signaling pathway in response to DNA damage;GO:0010043:response to zinc ion;GO:0071236:cellular response to antibiotic;GO:0071493:cellular response to UV-B;	GO:0005737:cytoplasm;	GO:0003680:AT DNA binding;GO:0008270:zinc ion binding;GO:0008301:DNA binding, bending;GO:0042277:peptide binding;GO:0046872:metal ion binding;	-
ENSDART00000076023	0.755965	1.87614	1.31138	3.30695	5e-05	0.000205425	Ups	ENSDARG00000053906	19	36212264	36265270	+	angpt2b	angiopoietin 2b [Source:ZFIN%3BAcc:ZDB-GENE-010817-2]	GO:0001568:blood vessel development;GO:0001944:vasculature development;	-	-	-
ENSDART00000076051	1.01924	0.313214	-1.70227	-2.51852	0.00075	0.00263068	Down	ENSDARG00000053929	12	25993522	26061741	-	opn4b	opsin 4b [Source:ZFIN%3BAcc:ZDB-GENE-080415-3]	GO:0007165:signal transduction;GO:0007186:G protein-coupled receptor signaling pathway;GO:0007601:visual perception;GO:0007602:phototransduction;GO:0018298:protein-chromophore linkage;GO:0050896:response to stimulus;GO:0071482:cellular response to light stimulus;	GO:0005887:integral component of plasma membrane;GO:0016020:membrane;GO:0016021:integral component of membrane;	GO:0004871:obsolete signal transducer activity;GO:0004930:G protein-coupled receptor activity;GO:0008020:G protein-coupled photoreceptor activity;GO:0009881:photoreceptor activity;	K04255
ENSDART00000076115	2.16573	0.902014	-1.26363	-2.90692	0.0001	0.000400124	Down	ENSDARG00000053987	17	36640696	36642020	+	htr1b	5-hydroxytryptamine (serotonin) receptor 1B [Source:ZFIN%3BAcc:ZDB-GENE-081022-141]	GO:0007165:signal transduction;GO:0007186:G protein-coupled receptor signaling pathway;GO:0007268:chemical synaptic transmission;GO:0007631:feeding behavior;GO:0042310:vasoconstriction;GO:0046849:bone remodeling;GO:0050795:regulation of behavior;	GO:0005886:plasma membrane;GO:0005887:integral component of plasma membrane;GO:0016020:membrane;GO:0016021:integral component of membrane;	GO:0004871:obsolete signal transducer activity;GO:0004930:G protein-coupled receptor activity;GO:0004993:G protein-coupled serotonin receptor activity;	K04153
ENSDART00000076154	8.33229	20.125	1.27221	7.8172	5e-05	0.000205425	Ups	ENSDARG00000054025	12	27026249	27028811	+	hoxb8b	homeobox B8b [Source:ZFIN%3BAcc:ZDB-GENE-980526-291]	GO:0006351:transcription, DNA-templated;GO:0006355:regulation of transcription, DNA-templated;GO:0007275:multicellular organism development;	GO:0005634:nucleus;	GO:0003677:DNA binding;GO:0003700:DNA-binding transcription factor activity;GO:0043565:sequence-specific DNA binding;	-
ENSDART00000076313	3.8453	8.63514	1.16712	5.98808	5e-05	0.000205425	Ups	ENSDARG00000020594	20	36945620	36984342	-	txlnba	taxilin beta a [Source:ZFIN%3BAcc:ZDB-GENE-030131-322]	-	-	GO:0019905:syntaxin binding;	-
ENSDART00000076318	0.690599	0.184209	-1.9065	-3.31651	5e-05	0.000205425	Down	ENSDARG00000054184	7	15953640	15962916	-	btr06	bloodthirsty-related gene family%2C member 6 [Source:ZFIN%3BAcc:ZDB-GENE-080516-2]	GO:0008150:biological_process;	GO:0005622:intracellular;	GO:0008270:zinc ion binding;GO:0046872:metal ion binding;	-
ENSDART00000076373	3.87495	0.449537	-3.10767	-4.83592	5e-05	0.000205425	Down	ENSDARG00000054211	23	45085609	45107044	-	st8sia7.1	ST8 alpha-N-acetyl-neuraminide alpha-2%2C8-sialyltransferase 7.1 [Source:ZFIN%3BAcc:ZDB-GENE-090504-4]	GO:0006486:protein glycosylation;	GO:0005794:Golgi apparatus;GO:0016020:membrane;GO:0016021:integral component of membrane;GO:0030173:integral component of Golgi membrane;	GO:0008373:sialyltransferase activity;GO:0016740:transferase activity;GO:0016757:transferase activity, transferring glycosyl groups;	-
ENSDART00000076478	50.6031	20.2079	-1.32431	-14.5662	5e-05	0.000205425	Down	ENSDARG00000054300	2	38279420	38287347	+	dhrs1	dehydrogenase/reductase (SDR family) member 1 [Source:ZFIN%3BAcc:ZDB-GENE-030616-591]	-	-	-	K11163
ENSDART00000076749	8.67326	3.00932	-1.52714	-3.39078	5e-05	0.000205425	Down	ENSDARG00000054543	15	29631488	29653871	-	samsn1a	SAM domain%2C SH3 domain and nuclear localisation signals 1a [Source:ZFIN%3BAcc:ZDB-GENE-030131-8639]	-	-	-	-
ENSDART00000076876	4.14479	0.615801	-2.75076	-7.63994	5e-05	0.000205425	Down	ENSDARG00000054641	23	40382465	40390138	+	fam46ab	family with sequence similarity 46%2C member Ab [Source:ZFIN%3BAcc:ZDB-GENE-071004-35]	GO:0008150:biological_process;	GO:0005575:cellular_component;	GO:0003674:molecular_function;	-
ENSDART00000076925	0.680675	2.21368	1.70141	3.66163	5e-05	0.000205425	Ups	ENSDARG00000054688	3	31109776	31111173	-	ITPRIPL2	inositol 1%2C4%2C5-trisphosphate receptor interacting protein like 2 [Source:HGNC Symbol%3BAcc:HGNC:27257]	-	-	-	-
ENSDART00000076929	0.685764	0.29412	-1.22131	-2.15569	0.0007	0.00246965	Down	ENSDARG00000054741	5	39079614	39098071	-	prkg2	protein kinase%2C cGMP-dependent%2C type II [Source:ZFIN%3BAcc:ZDB-GENE-060531-80]	GO:0006468:protein phosphorylation;GO:0016310:phosphorylation;	-	GO:0000166:nucleotide binding;GO:0004672:protein kinase activity;GO:0004674:protein serine/threonine kinase activity;GO:0004692:cGMP-dependent protein kinase activity;GO:0005524:ATP binding;GO:0016301:kinase activity;GO:0016740:transferase activity;GO:0030553:cGMP binding;	K19477
ENSDART00000076955	6.47878	2.36842	-1.4518	-2.54718	5e-05	0.000205425	Down	ENSDARG00000004964	16	4786372	4811250	-	cyp4t8	cytochrome P450%2C family 4%2C subfamily T%2C polypeptide 8 [Source:ZFIN%3BAcc:ZDB-GENE-031219-3]	GO:0055114:oxidation-reduction process;	GO:0016020:membrane;GO:0016021:integral component of membrane;	GO:0004497:monooxygenase activity;GO:0005506:iron ion binding;GO:0016491:oxidoreductase activity;GO:0016705:oxidoreductase activity, acting on paired donors, with incorporation or reduction of molecular oxygen;GO:0020037:heme binding;GO:0046872:metal ion binding;	K07426
ENSDART00000076974	7.30803	3.64395	-1.00398	-6.08467	5e-05	0.000205425	Down	ENSDARG00000044094	21	32357449	32403421	-	gfpt2	glutamine-fructose-6-phosphate transaminase 2 [Source:ZFIN%3BAcc:ZDB-GENE-071113-1]	GO:0005975:carbohydrate metabolic process;GO:0006002:fructose 6-phosphate metabolic process;GO:0006047:UDP-N-acetylglucosamine metabolic process;GO:1901137:carbohydrate derivative biosynthetic process;	-	GO:0004360:glutamine-fructose-6-phosphate transaminase (isomerizing) activity;GO:0030246:carbohydrate binding;	K00820
ENSDART00000077039	5.19574	0.872433	-2.57421	-7.31301	5e-05	0.000205425	Down	ENSDARG00000054786	7	24236966	24249709	-	faah2b	fatty acid amide hydrolase 2b [Source:ZFIN%3BAcc:ZDB-GENE-061027-358]	-	GO:0016020:membrane;GO:0016021:integral component of membrane;	GO:0016787:hydrolase activity;GO:0016884:carbon-nitrogen ligase activity, with glutamine as amido-N-donor;GO:0103073:anandamide amidohydrolase activity;	K19176
ENSDART00000077222	0.868704	1.85416	1.09383	1.82659	0.00655	0.0188784	Ups	ENSDARG00000054941	16	30663537	30745696	-	ldlrad4b	low density lipoprotein receptor class A domain containing 4b [Source:ZFIN%3BAcc:ZDB-GENE-091230-3]	-	GO:0016020:membrane;GO:0016021:integral component of membrane;	-	-
ENSDART00000077305	8.14337	1.90656	-2.09466	-8.55912	5e-05	0.000205425	Down	ENSDARG00000055014	11	3556576	3565166	+	si:dkey-33m11.8	si:dkey-33m11.8 [Source:ZFIN%3BAcc:ZDB-GENE-141215-49]	GO:0006508:proteolysis;	GO:0005615:extracellular space;	GO:0004252:serine-type endopeptidase activity;GO:0008233:peptidase activity;GO:0008236:serine-type peptidase activity;GO:0016787:hydrolase activity;	-
ENSDART00000077344	5.56844	2.55676	-1.12296	-6.91485	5e-05	0.000205425	Down	ENSDARG00000055053	11	3611240	3627406	-	itih1	inter-alpha-trypsin inhibitor heavy chain 1 [Source:ZFIN%3BAcc:ZDB-GENE-130530-650]	GO:0030212:hyaluronan metabolic process;	-	GO:0004867:serine-type endopeptidase inhibitor activity;	-
ENSDART00000077503	9.43656	0.780834	-3.59517	-9.88401	5e-05	0.000205425	Down	ENSDARG00000055185	7	21574699	21581867	+	tm4sf5	transmembrane 4 L six family member 5 [Source:ZFIN%3BAcc:ZDB-GENE-040718-65]	GO:0008150:biological_process;	GO:0016020:membrane;GO:0016021:integral component of membrane;	GO:0003674:molecular_function;	-
ENSDART00000077511	0.843906	0.388441	-1.11939	-2.00207	0.00175	0.00572639	Down	ENSDARG00000055186	2	32813655	32815865	+	ccr9a	chemokine (C-C motif) receptor 9a [Source:ZFIN%3BAcc:ZDB-GENE-060130-125]	GO:0006935:chemotaxis;GO:0007165:signal transduction;GO:0007186:G protein-coupled receptor signaling pathway;GO:0097535:lymphoid lineage cell migration into thymus;	GO:0016020:membrane;GO:0016021:integral component of membrane;	GO:0004871:obsolete signal transducer activity;GO:0004930:G protein-coupled receptor activity;GO:0004950:chemokine receptor activity;	K04184
ENSDART00000077581	2.63798	7.8108	1.56603	1.89523	0.01075	0.0292026	Ups	ENSDARG00000055252	17	33481065	33488509	+	snap23.2	synaptosomal-associated protein 23.2 [Source:ZFIN%3BAcc:ZDB-GENE-051030-75]	GO:0016082:synaptic vesicle priming;GO:0031629:synaptic vesicle fusion to presynaptic active zone membrane;	GO:0005886:plasma membrane;GO:0031201:SNARE complex;GO:0098793:presynapse;	GO:0005484:SNAP receptor activity;GO:0019905:syntaxin binding;	K08508
ENSDART00000077661	41.0195	2.44307	-4.06954	-4.92088	5e-05	0.000205425	Down	ENSDARG00000042993	16	25165732	25170295	-	try	trypsin [Source:ZFIN%3BAcc:ZDB-GENE-010131-7]	GO:0006508:proteolysis;	-	GO:0004252:serine-type endopeptidase activity;GO:0008233:peptidase activity;GO:0008236:serine-type peptidase activity;GO:0016787:hydrolase activity;	K01312
ENSDART00000077715	0.620278	1.31813	1.0875	2.20291	0.00075	0.00263068	Ups	ENSDARG00000055365	20	26644593	26652120	-	si:dkey-25e12.3	si:dkey-25e12.3 [Source:ZFIN%3BAcc:ZDB-GENE-041001-132]	-	GO:0005634:nucleus;GO:0005737:cytoplasm;	GO:0000166:nucleotide binding;GO:0003824:catalytic activity;GO:0003923:GPI-anchor transamidase activity;GO:0016787:hydrolase activity;GO:0052770:coenzyme F390-A hydrolase activity;GO:0052771:coenzyme F390-G hydrolase activity;	-
ENSDART00000077724	41.3904	4.56778	-3.17973	-19.5071	5e-05	0.000205425	Down	ENSDARG00000055377	18	39086567	39124511	+	gnb5b	guanine nucleotide binding protein (G protein)%2C beta 5b [Source:ZFIN%3BAcc:ZDB-GENE-040426-1712]	GO:0007165:signal transduction;	-	-	K04539
ENSDART00000077767	0.803938	0.122597	-2.71316	-2.78201	0.0008	0.00279489	Down	ENSDARG00000055412	20	26928175	26967021	-	mylk4b	myosin light chain kinase family%2C member 4b [Source:ZFIN%3BAcc:ZDB-GENE-041001-128]	GO:0006468:protein phosphorylation;GO:0016310:phosphorylation;	GO:0016020:membrane;GO:0016021:integral component of membrane;	GO:0000166:nucleotide binding;GO:0004672:protein kinase activity;GO:0004674:protein serine/threonine kinase activity;GO:0005524:ATP binding;GO:0016301:kinase activity;GO:0016740:transferase activity;	K00907
ENSDART00000077809	1.1945	3.35669	1.49064	7.60735	5e-05	0.000205425	Ups	ENSDARG00000056029	17	19503020	19515492	-	cyp26c1	cytochrome P450%2C family 26%2C subfamily C%2C polypeptide 1 [Source:ZFIN%3BAcc:ZDB-GENE-050714-2]	GO:0001944:vasculature development;GO:0021661:rhombomere 4 morphogenesis;GO:0030902:hindbrain development;GO:0042573:retinoic acid metabolic process;GO:0055014:atrial cardiac muscle cell development;GO:0055114:oxidation-reduction process;	-	GO:0004497:monooxygenase activity;GO:0005506:iron ion binding;GO:0016491:oxidoreductase activity;GO:0016705:oxidoreductase activity, acting on paired donors, with incorporation or reduction of molecular oxygen;GO:0020037:heme binding;GO:0046872:metal ion binding;	K12665
ENSDART00000077823	6.52698	0.524049	-3.63864	-10.7384	5e-05	0.000205425	Down	ENSDARG00000055463	14	35988111	36004861	-	lrit3a	info leucine-rich repeat%2C immunoglobulin-like and transmembrane domains 3a [Source:ZFIN%3BAcc:ZDB-GENE-080723-63]	GO:0008150:biological_process;	GO:0016020:membrane;GO:0016021:integral component of membrane;	-	-
ENSDART00000077840	2.43631	17.0443	2.80652	5.89751	5e-05	0.000205425	Ups	ENSDARG00000055527	12	13080237	13125946	+	cmn	calymmin [Source:ZFIN%3BAcc:ZDB-GENE-000208-9]	-	GO:0031012:extracellular matrix;	-	-
ENSDART00000077898	3.09512	0.46159	-2.74531	-6.10025	5e-05	0.000205425	Down	ENSDARG00000055534	18	41750550	41763828	-	grk7b	G protein-coupled receptor kinase 7b [Source:ZFIN%3BAcc:ZDB-GENE-030904-3]	GO:0006468:protein phosphorylation;GO:0007165:signal transduction;GO:0007601:visual perception;GO:0016310:phosphorylation;GO:0050896:response to stimulus;	GO:0016020:membrane;	GO:0000166:nucleotide binding;GO:0004672:protein kinase activity;GO:0004674:protein serine/threonine kinase activity;GO:0004675:transmembrane receptor protein serine/threonine kinase activity;GO:0004676:3-phosphoinositide-dependent protein kinase activity;GO:0004677:DNA-dependent protein kinase activity;GO:0004679:AMP-activated protein kinase activity;GO:0004690:cyclic nucleotide-dependent protei…	K00909
ENSDART00000077962	24.9785	12.3429	-1.01701	-13.5519	5e-05	0.000205425	Down	ENSDARG00000055610	20	26673366	26724952	-	exoc2	exocyst complex component 2 [Source:ZFIN%3BAcc:ZDB-GENE-040426-1160]	GO:0001927:exocyst assembly;GO:0006893:Golgi to plasma membrane transport;	GO:0000145:exocyst;	-	K17637
ENSDART00000077978	188.273	47.3616	-1.99103	-22.6352	5e-05	0.000205425	Down	ENSDARG00000055589	16	22766428	22767996	-	s100t	S100 calcium binding protein T [Source:ZFIN%3BAcc:ZDB-GENE-050320-61]	-	GO:0005575:cellular_component;	GO:0005509:calcium ion binding;GO:0046872:metal ion binding;	-
ENSDART00000077980	10.0736	2.61723	-1.94447	-10.2562	5e-05	0.000205425	Down	ENSDARG00000055591	15	24214825	24243628	-	pipox	pipecolic acid oxidase [Source:ZFIN%3BAcc:ZDB-GENE-110627-2]	GO:0055114:oxidation-reduction process;	-	GO:0016491:oxidoreductase activity;	K00306
ENSDART00000078049	2.30457	0.474639	-2.2796	-4.9959	5e-05	0.000205425	Down	ENSDARG00000055656	5	30080651	30097755	+	pdzd3b	PDZ domain containing 3b [Source:ZFIN%3BAcc:ZDB-GENE-081022-151]	-	GO:0005575:cellular_component;	-	-
ENSDART00000078154	2.06093	0.177941	-3.53383	-8.36998	5e-05	0.000205425	Down	ENSDARG00000055752	14	30296641	30302505	-	npas4a	neuronal PAS domain protein 4a [Source:ZFIN%3BAcc:ZDB-GENE-060616-396]	GO:0006351:transcription, DNA-templated;GO:0006355:regulation of transcription, DNA-templated;GO:0030900:forebrain development;GO:0045944:positive regulation of transcription by RNA polymerase II;	GO:0005634:nucleus;	GO:0000981:DNA-binding transcription factor activity, RNA polymerase II-specific;GO:0003677:DNA binding;GO:0046983:protein dimerization activity;	-
ENSDART00000078226	1.24209	0.363078	-1.77441	-2.84211	0.0005	0.00180853	Down	ENSDARG00000086493	10	25066007	25099703	-	mtnr1bb	melatonin receptor 1Bb [Source:ZFIN%3BAcc:ZDB-GENE-990415-156]	GO:0007165:signal transduction;GO:0007166:cell surface receptor signaling pathway;GO:0007186:G protein-coupled receptor signaling pathway;GO:0007623:circadian rhythm;GO:0048511:rhythmic process;	GO:0005886:plasma membrane;GO:0005887:integral component of plasma membrane;GO:0016020:membrane;GO:0016021:integral component of membrane;	GO:0004871:obsolete signal transducer activity;GO:0004930:G protein-coupled receptor activity;GO:0008502:melatonin receptor activity;	K04286
ENSDART00000078271	41.2	20.3645	-1.01659	-23.2448	5e-05	0.000205425	Down	ENSDARG00000055874	1	20173921	20218360	-	cpe	carboxypeptidase E [Source:ZFIN%3BAcc:ZDB-GENE-090313-68]	GO:0006508:proteolysis;GO:0030070:insulin processing;	GO:0005615:extracellular space;GO:0005794:Golgi apparatus;GO:0030141:secretory granule;GO:0043025:neuronal cell body;GO:0097060:synaptic membrane;	GO:0004181:metallocarboxypeptidase activity;GO:0004185:serine-type carboxypeptidase activity;GO:0008270:zinc ion binding;	K01294
ENSDART00000078403	1.70706	0.839783	-1.02343	-2.35414	0.0001	0.000400124	Down	ENSDARG00000055999	21	30158052	30199990	+	si:ch211-59d17.3	si:ch211-59d17.3 [Source:ZFIN%3BAcc:ZDB-GENE-091113-54]	-	-	-	K11321
ENSDART00000078460	4.41146	1.22507	-1.84839	-6.59261	5e-05	0.000205425	Down	ENSDARG00000056080	13	21581834	21608692	-	si:dkey-191g9.5	si:dkey-191g9.5 [Source:ZFIN%3BAcc:ZDB-GENE-090313-217]	GO:0007264:small GTPase mediated signal transduction;GO:0043547:positive regulation of GTPase activity;	GO:0005829:cytosol;	-	-
ENSDART00000078545	0.829846	1.72023	1.05168	3.37258	5e-05	0.000205425	Ups	ENSDARG00000056111	8	28277927	28285395	-	lmod1a	leiomodin 1a (smooth muscle) [Source:ZFIN%3BAcc:ZDB-GENE-081104-348]	GO:0006936:muscle contraction;GO:0007015:actin filament organization;GO:0030239:myofibril assembly;GO:0051694:pointed-end actin filament capping;	GO:0005865:striated muscle thin filament;	GO:0005523:tropomyosin binding;	-
ENSDART00000078563	8.54848	29.4555	1.7848	13.7118	5e-05	0.000205425	Ups	ENSDARG00000056130	14	26405226	26406724	-	neurog1	neurogenin 1 [Source:ZFIN%3BAcc:ZDB-GENE-990415-174]	GO:0006351:transcription, DNA-templated;GO:0006355:regulation of transcription, DNA-templated;GO:0007275:multicellular organism development;GO:0007399:nervous system development;GO:0007413:axonal fasciculation;GO:0007422:peripheral nervous system development;GO:0021516:dorsal spinal cord development;GO:0021575:hindbrain morphogenesis;GO:0021772:olfactory bulb development;GO:0021884:forebrain neur…	GO:0005634:nucleus;	GO:0000989:obsolete transcription factor activity, transcription factor binding;GO:0003677:DNA binding;GO:0003682:chromatin binding;GO:0005515:protein binding;GO:0046983:protein dimerization activity;GO:0070888:E-box binding;	K09081
ENSDART00000078580	2.1188	0.369676	-2.51892	-3.52881	0.0001	0.000400124	Down	ENSDARG00000056144	3	24089806	24095480	+	TMEM150B	zgc:123244 [Source:ZFIN%3BAcc:ZDB-GENE-051113-144]	-	GO:0005764:lysosome;GO:0005886:plasma membrane;GO:0005887:integral component of plasma membrane;GO:0016020:membrane;GO:0016021:integral component of membrane;	GO:0003674:molecular_function;	-
ENSDART00000078608	598.205	289.799	-1.04559	-15.326	5e-05	0.000205425	Down	ENSDARG00000056167	9	32490803	32493830	+	hspe1	heat shock 10 protein 1 [Source:ZFIN%3BAcc:ZDB-GENE-000906-2]	GO:0006457:protein folding;GO:0006986:response to unfolded protein;GO:0051085:chaperone cofactor-dependent protein refolding;	GO:0005737:cytoplasm;GO:0005759:mitochondrial matrix;	GO:0046872:metal ion binding;GO:0051082:unfolded protein binding;GO:0051087:chaperone binding;	K04078
ENSDART00000078625	1.66039	0.646649	-1.36047	-2.10371	0.0024	0.00761924	Down	ENSDARG00000056178	6	29193576	29205081	-	dpt	dermatopontin [Source:ZFIN%3BAcc:ZDB-GENE-060312-9]	GO:0030199:collagen fibril organization;	GO:0005615:extracellular space;GO:0031012:extracellular matrix;	GO:0003674:molecular_function;	-
ENSDART00000078647	15.0727	2.98167	-2.33774	-10.8178	5e-05	0.000205425	Down	ENSDARG00000056203	6	29314629	29321769	+	si:ch211-201h21.5	si:ch211-201h21.5 [Source:ZFIN%3BAcc:ZDB-GENE-030131-9599]	GO:0006152:purine nucleoside catabolic process;	GO:0005829:cytosol;	GO:0008477:purine nucleosidase activity;GO:0016787:hydrolase activity;	-
ENSDART00000078838	12.0199	5.16613	-1.21827	-4.82301	5e-05	0.000205425	Down	ENSDARG00000056347	2	25212376	25223025	+	rab3aa	RAB3A%2C member RAS oncogene family%2C a [Source:ZFIN%3BAcc:ZDB-GENE-040801-2]	GO:0007264:small GTPase mediated signal transduction;	-	GO:0005525:GTP binding;	K07882
ENSDART00000078843	1.11689	0.324644	-1.78256	-2.66548	0.00045	0.00164079	Down	ENSDARG00000056652	17	21994333	22001377	-	SLC22A7 (1 of many)	solute carrier family 22 member 7 [Source:HGNC Symbol%3BAcc:HGNC:10971]	-	-	-	-
ENSDART00000078858	22.0388	99.2386	2.17086	22.9715	5e-05	0.000205425	Ups	ENSDARG00000056379	16	21975668	21981009	-	si:ch73-86n18.1	si:ch73-86n18.1 [Source:ZFIN%3BAcc:ZDB-GENE-141216-19]	-	GO:0016020:membrane;GO:0016021:integral component of membrane;	GO:0030246:carbohydrate binding;	-
ENSDART00000078889	7.11128	14.4482	1.02271	5.15667	5e-05	0.000205425	Ups	ENSDARG00000056400	1	16900455	16902108	+	helt	helt bHLH transcription factor [Source:ZFIN%3BAcc:ZDB-GENE-040824-6]	GO:0006351:transcription, DNA-templated;GO:0006355:regulation of transcription, DNA-templated;	GO:0005634:nucleus;	GO:0003677:DNA binding;GO:0046983:protein dimerization activity;	-
ENSDART00000078904	71.6208	21.3088	-1.74893	-2.89199	5e-05	0.000205425	Down	ENSDARG00000056410	9	29710039	29716271	+	fdx1	ferredoxin 1 [Source:ZFIN%3BAcc:ZDB-GENE-071015-2]	GO:1904087:negative regulation of epiboly involved in gastrulation with mouth forming second;	GO:0005575:cellular_component;	GO:0009055:electron transfer activity;GO:0051536:iron-sulfur cluster binding;GO:0051537:2 iron, 2 sulfur cluster binding;	-
ENSDART00000078932	45.5796	1.49791	-4.92736	-12.7413	5e-05	0.000205425	Down	ENSDARG00000007276	5	25511448	25518629	-	ela3l	elastase 3 like [Source:ZFIN%3BAcc:ZDB-GENE-060710-2]	GO:0006508:proteolysis;	GO:0005615:extracellular space;	GO:0004252:serine-type endopeptidase activity;GO:0008233:peptidase activity;GO:0008236:serine-type peptidase activity;GO:0016787:hydrolase activity;	-
ENSDART00000078996	271.034	29.1737	-3.21573	-55.9263	5e-05	0.000205425	Down	ENSDARG00000056511	10	26838500	26849684	+	arr3a	arrestin 3a%2C retinal (X-arrestin) [Source:ZFIN%3BAcc:ZDB-GENE-040718-102]	GO:0007165:signal transduction;GO:0007601:visual perception;	GO:0005575:cellular_component;	GO:0003674:molecular_function;	K04439
ENSDART00000079049	3.14273	1.03923	-1.5965	-6.41843	5e-05	0.000205425	Down	ENSDARG00000020952	5	25648227	25660972	+	NAALADL1	si:ch211-214j8.1 [Source:ZFIN%3BAcc:ZDB-GENE-060526-100]	-	GO:0016020:membrane;GO:0016021:integral component of membrane;	-	K01301
ENSDART00000079091	6.63727	2.03093	-1.70845	-6.00309	5e-05	0.000205425	Down	ENSDARG00000056587	7	27420454	27426041	+	cyp2r1	cytochrome P450%2C family 2%2C subfamily R%2C polypeptide 1 [Source:ZFIN%3BAcc:ZDB-GENE-110114-1]	GO:0055114:oxidation-reduction process;	GO:0016020:membrane;GO:0016021:integral component of membrane;	GO:0004497:monooxygenase activity;GO:0005506:iron ion binding;GO:0008395:steroid hydroxylase activity;GO:0016491:oxidoreductase activity;GO:0016705:oxidoreductase activity, acting on paired donors, with incorporation or reduction of molecular oxygen;GO:0020037:heme binding;GO:0046872:metal ion binding;	K07419
ENSDART00000079092	9.80094	3.74101	-1.38949	-4.86153	5e-05	0.000205425	Down	ENSDARG00000056572	19	28772530	28783190	-	si:dkey-261i16.5	si:dkey-261i16.5 [Source:ZFIN%3BAcc:ZDB-GENE-060503-68]	-	GO:0016020:membrane;GO:0016021:integral component of membrane;GO:0030133:transport vesicle;	-	-
ENSDART00000079248	2.77059	0.39516	-2.80968	-7.03947	5e-05	0.000205425	Down	ENSDARG00000056719	16	19168425	19192910	+	slc6a19b	solute carrier family 6 (neutral amino acid transporter)%2C member 19b [Source:ZFIN%3BAcc:ZDB-GENE-030131-4755]	GO:0006810:transport;GO:0006836:neurotransmitter transport;	GO:0005887:integral component of plasma membrane;GO:0016020:membrane;GO:0016021:integral component of membrane;	GO:0005328:neurotransmitter:sodium symporter activity;GO:0015175:neutral amino acid transmembrane transporter activity;GO:0015293:symporter activity;	K05334
ENSDART00000079255	4.43893	9.23083	1.05625	6.70324	5e-05	0.000205425	Ups	ENSDARG00000056720	11	26132765	26137959	-	utp3	UTP3%2C small subunit (SSU) processome component%2C homolog (S. cerevisiae) [Source:ZFIN%3BAcc:ZDB-GENE-040912-163]	GO:0000462:maturation of SSU-rRNA from tricistronic rRNA transcript (SSU-rRNA, 5.8S rRNA, LSU-rRNA);	GO:0005730:nucleolus;GO:0032040:small-subunit processome;	GO:0003674:molecular_function;	K14767
ENSDART00000079265	2.57038	6.9316	1.43121	5.68336	5e-05	0.000205425	Ups	ENSDARG00000009822	23	21535470	21537237	-	her4.4	hairy-related 4%2C tandem duplicate 4 [Source:ZFIN%3BAcc:ZDB-GENE-081031-104]	GO:0006351:transcription, DNA-templated;GO:0006355:regulation of transcription, DNA-templated;GO:0048936:peripheral nervous system neuron axonogenesis;	GO:0005634:nucleus;	GO:0003677:DNA binding;GO:0046983:protein dimerization activity;	-
ENSDART00000079274	2.6693	7.14516	1.42051	4.635	5e-05	0.000205425	Ups	ENSDARG00000056732	23	21526006	21527063	-	her4.1	hairy-related 4%2C tandem duplicate 1 [Source:ZFIN%3BAcc:ZDB-GENE-980526-521]	-	-	-	-
ENSDART00000079293	68.5861	1.38796	-5.62688	-6.80257	5e-05	0.000205425	Down	ENSDARG00000056765	8	21336946	21340400	-	ela2l	elastase 2 like [Source:ZFIN%3BAcc:ZDB-GENE-040511-1]	GO:0006508:proteolysis;	GO:0005575:cellular_component;	GO:0004252:serine-type endopeptidase activity;GO:0008233:peptidase activity;GO:0008236:serine-type peptidase activity;GO:0016787:hydrolase activity;	K01346
ENSDART00000079314	3.91917	1.05333	-1.89559	-3.55223	5e-05	0.000205425	Down	ENSDARG00000056762	7	26178547	26186619	-	zgc:172079	zgc:172079 [Source:ZFIN%3BAcc:ZDB-GENE-080204-103]	GO:0007165:signal transduction;GO:0007186:G protein-coupled receptor signaling pathway;GO:0035025:positive regulation of Rho protein signal transduction;GO:0051482:positive regulation of cytosolic calcium ion concentration involved in phospholipase C-activating G protein-coupled signaling pathway;	GO:0005887:integral component of plasma membrane;GO:0016020:membrane;GO:0016021:integral component of membrane;	GO:0004871:obsolete signal transducer activity;GO:0004930:G protein-coupled receptor activity;	-
ENSDART00000079319	2.84359	0.864361	-1.71801	-2.88305	0.00015	0.000587765	Down	ENSDARG00000056768	3	19459898	19461250	+	rprml	reprimo-like [Source:ZFIN%3BAcc:ZDB-GENE-070615-20]	-	GO:0016020:membrane;GO:0016021:integral component of membrane;	GO:0003674:molecular_function;	-
ENSDART00000079322	1.07414	0.0966935	-3.47362	-3.19871	5e-05	0.000205425	Down	ENSDARG00000056781	7	26055316	26093623	+	zanl	zonadhesin%2C like [Source:ZFIN%3BAcc:ZDB-GENE-060131-2]	-	-	-	-
ENSDART00000079333	0.951171	0.333403	-1.51244	-1.82888	0.00955	0.0263455	Down	ENSDARG00000031534	3	19319037	19327733	+	CU571315.1	-	-	-	-	-
ENSDART00000079629	11.8473	2.86497	-2.04796	-12.654	5e-05	0.000205425	Down	ENSDARG00000057032	21	21331278	21336606	-	ppm1nb	protein phosphatase%2C Mg2+/Mn2+ dependent%2C 1Nb (putative) [Source:ZFIN%3BAcc:ZDB-GENE-071004-34]	GO:0006470:protein dephosphorylation;	-	GO:0000287:magnesium ion binding;GO:0003824:catalytic activity;GO:0004721:phosphoprotein phosphatase activity;GO:0004722:protein serine/threonine phosphatase activity;GO:0016787:hydrolase activity;GO:0030145:manganese ion binding;GO:0043169:cation binding;GO:0046872:metal ion binding;	K04457
ENSDART00000079709	3.91929	11.154	1.5089	6.2164	5e-05	0.000205425	Ups	ENSDARG00000057113	21	20878824	20895967	-	c6	complement component 6 [Source:ZFIN%3BAcc:ZDB-GENE-040426-1358]	GO:0006955:immune response;	GO:0005579:membrane attack complex;	-	K03995
ENSDART00000079879	10.9496	2.08689	-2.39145	-12.1161	5e-05	0.000205425	Down	ENSDARG00000057262	9	23198739	23212419	+	si:dkey-91i10.3	si:dkey-91i10.3 [Source:ZFIN%3BAcc:ZDB-GENE-081105-124]	GO:0055114:oxidation-reduction process;	-	GO:0004497:monooxygenase activity;GO:0005506:iron ion binding;GO:0016491:oxidoreductase activity;GO:0016705:oxidoreductase activity, acting on paired donors, with incorporation or reduction of molecular oxygen;GO:0020037:heme binding;GO:0046872:metal ion binding;	K00488
ENSDART00000079884	0.439669	1.05835	1.26732	2.51911	0.0006	0.00213767	Ups	ENSDARG00000057273	13	17997283	18043872	-	alox5a	arachidonate 5-lipoxygenase a [Source:ZFIN%3BAcc:ZDB-GENE-090311-47]	GO:0019369:arachidonic acid metabolic process;GO:0055114:oxidation-reduction process;	-	GO:0004051:arachidonate 5-lipoxygenase activity;GO:0004464:leukotriene-C4 synthase activity;GO:0005506:iron ion binding;GO:0008391:arachidonic acid monooxygenase activity;GO:0016491:oxidoreductase activity;GO:0016702:oxidoreductase activity, acting on single donors with incorporation of molecular oxygen, incorporation of two atoms of oxygen;GO:0046872:metal ion binding;GO:0051213:dioxygenase acti…	K00461
ENSDART00000079984	360.567	162.074	-1.15362	-17.0277	5e-05	0.000205425	Down	ENSDARG00000010244	24	26330141	26334800	-	rpl22l1	ribosomal protein L22-like 1 [Source:ZFIN%3BAcc:ZDB-GENE-060804-3]	GO:0006412:translation;GO:0060216:definitive hemopoiesis;	GO:0005622:intracellular;GO:0005840:ribosome;	GO:0003723:RNA binding;GO:0003735:structural constituent of ribosome;	K02891
ENSDART00000079989	6.90988	1.03424	-2.74009	-2.3659	0.0058	0.0169324	Down	ENSDARG00000005776	8	18195236	18203782	-	guk1b	guanylate kinase 1b [Source:ZFIN%3BAcc:ZDB-GENE-020916-1]	GO:0006163:purine nucleotide metabolic process;GO:0016310:phosphorylation;	-	GO:0004385:guanylate kinase activity;GO:0016301:kinase activity;GO:0016740:transferase activity;	-
ENSDART00000080014	5.684	2.58263	-1.13806	-4.2143	5e-05	0.000205425	Down	ENSDARG00000057368	8	18157404	18164291	-	rps8b	ribosomal protein S8b [Source:ZFIN%3BAcc:ZDB-GENE-050522-202]	GO:0000462:maturation of SSU-rRNA from tricistronic rRNA transcript (SSU-rRNA, 5.8S rRNA, LSU-rRNA);GO:0006412:translation;	GO:0005622:intracellular;GO:0005840:ribosome;GO:0022627:cytosolic small ribosomal subunit;	GO:0003735:structural constituent of ribosome;	K02995
ENSDART00000080072	8.15488	2.14446	-1.92705	-7.00859	5e-05	0.000205425	Down	ENSDARG00000057408	15	45653529	45658748	-	CABZ01067232.1	-	-	-	-	-
ENSDART00000080100	3.75223	0.380121	-3.30322	-10.9969	5e-05	0.000205425	Down	ENSDARG00000042988	1	11322873	11357590	+	slc24a2	solute carrier family 24 (sodium/potassium/calcium exchanger)%2C member 2 [Source:ZFIN%3BAcc:ZDB-GENE-060825-277]	GO:0006874:cellular calcium ion homeostasis;GO:0055085:transmembrane transport;GO:0060291:long-term synaptic potentiation;GO:0060292:long-term synaptic depression;	GO:0005887:integral component of plasma membrane;GO:0016020:membrane;GO:0016021:integral component of membrane;	GO:0005262:calcium channel activity;GO:0005509:calcium ion binding;GO:0008273:calcium, potassium:sodium antiporter activity;GO:0030955:potassium ion binding;GO:0031402:sodium ion binding;	K13750
ENSDART00000080329	9.29163	95.2067	3.35706	9.5909	5e-05	0.000205425	Ups	ENSDARG00000023656	22	14068532	14069755	+	he1a	hatching enzyme 1a [Source:ZFIN%3BAcc:ZDB-GENE-021211-3]	GO:0006508:proteolysis;	-	GO:0004222:metalloendopeptidase activity;GO:0008233:peptidase activity;GO:0008237:metallopeptidase activity;GO:0008270:zinc ion binding;GO:0016787:hydrolase activity;GO:0046872:metal ion binding;	-
ENSDART00000080338	5.161	1.45467	-1.82696	-5.69231	5e-05	0.000205425	Down	ENSDARG00000057625	15	15920156	15941810	+	dusp14	dual specificity phosphatase 14 [Source:ZFIN%3BAcc:ZDB-GENE-041010-162]	GO:0006470:protein dephosphorylation;GO:0016311:dephosphorylation;GO:0035335:peptidyl-tyrosine dephosphorylation;	GO:0005575:cellular_component;	GO:0004725:protein tyrosine phosphatase activity;GO:0008138:protein tyrosine/serine/threonine phosphatase activity;GO:0016791:phosphatase activity;GO:0017017:MAP kinase tyrosine/serine/threonine phosphatase activity;	K14165
ENSDART00000080350	5.84346	12.1463	1.05563	6.61611	5e-05	0.000205425	Ups	ENSDARG00000057633	6	12687144	12688869	+	cxcr4a	chemokine (C-X-C motif) receptor 4a [Source:ZFIN%3BAcc:ZDB-GENE-020102-1]	GO:0000902:cell morphogenesis;GO:0001570:vasculogenesis;GO:0001946:lymphangiogenesis;GO:0002040:sprouting angiogenesis;GO:0002042:cell migration involved in sprouting angiogenesis;GO:0006935:chemotaxis;GO:0007165:signal transduction;GO:0007186:G protein-coupled receptor signaling pathway;GO:0030239:myofibril assembly;GO:0030334:regulation of cell migration;GO:0042074:cell migration involved in ga…	GO:0016020:membrane;GO:0016021:integral component of membrane;	GO:0004871:obsolete signal transducer activity;GO:0004930:G protein-coupled receptor activity;GO:0004950:chemokine receptor activity;GO:0016494:C-X-C chemokine receptor activity;GO:0043130:ubiquitin binding;	K04189
ENSDART00000080449	10.9966	1.09938	-3.32231	-13.1907	5e-05	0.000205425	Down	ENSDARG00000013871	10	17177667	17201797	-	slc5a1	solute carrier family 5 (sodium/glucose cotransporter)%2C member 1 [Source:ZFIN%3BAcc:ZDB-GENE-040426-1524]	GO:0006810:transport;GO:0055085:transmembrane transport;	GO:0005887:integral component of plasma membrane;GO:0016020:membrane;GO:0016021:integral component of membrane;	GO:0005215:transporter activity;GO:0005412:glucose:sodium symporter activity;	K14158
ENSDART00000080454	0.910919	0.403333	-1.17535	-2.09196	0.0008	0.00279489	Down	ENSDARG00000057728	18	15647655	15666895	+	slc17a8	solute carrier family 17 (vesicular glutamate transporter)%2C member 8 [Source:ZFIN%3BAcc:ZDB-GENE-060503-416]	GO:0006810:transport;GO:0006811:ion transport;GO:0006814:sodium ion transport;GO:0006836:neurotransmitter transport;GO:0050803:regulation of synapse structure or activity;GO:0050957:equilibrioception;GO:0055085:transmembrane transport;GO:0060005:vestibular reflex;	GO:0016020:membrane;GO:0016021:integral component of membrane;GO:0030054:cell junction;GO:0030672:synaptic vesicle membrane;GO:0031410:cytoplasmic vesicle;GO:0043005:neuron projection;GO:0045202:synapse;	GO:0005313:L-glutamate transmembrane transporter activity;GO:0015293:symporter activity;	K12302
ENSDART00000080487	49.3095	24.2101	-1.02626	-9.00515	5e-05	0.000205425	Down	ENSDARG00000058005	24	23814313	23825872	+	hgd	homogentisate 1%2C2-dioxygenase [Source:ZFIN%3BAcc:ZDB-GENE-020802-5]	GO:0006559:L-phenylalanine catabolic process;GO:0006570:tyrosine metabolic process;GO:0055114:oxidation-reduction process;	-	GO:0004411:homogentisate 1,2-dioxygenase activity;GO:0016491:oxidoreductase activity;GO:0051213:dioxygenase activity;	K00451
ENSDART00000080495	1.68193	0.649798	-1.37205	-2.44168	0.00055	0.00197337	Down	ENSDARG00000057751	2	21653809	21662385	+	zbtb47a	zinc finger and BTB domain containing 47a [Source:ZFIN%3BAcc:ZDB-GENE-081104-121]	-	-	GO:0003676:nucleic acid binding;GO:0046872:metal ion binding;	-
ENSDART00000080638	2.52386	0.855967	-1.56001	-2.46638	0.0005	0.00180853	Down	ENSDARG00000057887	18	16341534	16350638	+	nts	neurotensin [Source:ZFIN%3BAcc:ZDB-GENE-091204-433]	-	GO:0005576:extracellular region;GO:0043679:axon terminus;	GO:0005184:neuropeptide hormone activity;	K05235
ENSDART00000080679	4.90451	2.36181	-1.05422	-2.40167	5e-05	0.000205425	Down	ENSDARG00000057921	4	10016094	10039618	+	ccdc136b	coiled-coil domain containing 136b [Source:ZFIN%3BAcc:ZDB-GENE-081104-244]	-	-	-	-
ENSDART00000080882	14.2366	5.60845	-1.34393	-3.43925	5e-05	0.000205425	Down	ENSDARG00000058088	5	22046815	22069873	-	aifm1	apoptosis-inducing factor%2C mitochondrion-associated 1 [Source:ZFIN%3BAcc:ZDB-GENE-030826-11]	GO:0045454:cell redox homeostasis;GO:0055114:oxidation-reduction process;	GO:0016020:membrane;GO:0016021:integral component of membrane;	GO:0016491:oxidoreductase activity;GO:0046983:protein dimerization activity;GO:0050660:flavin adenine dinucleotide binding;	K04727
ENSDART00000080927	165.303	37.9617	-2.1225	-37.8986	5e-05	0.000205425	Down	ENSDARG00000058117	17	12143918	12231242	-	snap25b	synaptosomal-associated protein%2C 25b [Source:ZFIN%3BAcc:ZDB-GENE-980526-392]	GO:0016082:synaptic vesicle priming;GO:0031629:synaptic vesicle fusion to presynaptic active zone membrane;	GO:0005737:cytoplasm;GO:0005886:plasma membrane;GO:0016020:membrane;GO:0030054:cell junction;GO:0031083:BLOC-1 complex;GO:0031201:SNARE complex;GO:0043005:neuron projection;GO:0045202:synapse;GO:0070032:synaptobrevin 2-SNAP-25-syntaxin-1a-complexin I complex;	GO:0005484:SNAP receptor activity;GO:0017075:syntaxin-1 binding;	K18211
ENSDART00000081026	1.49949	0.333254	-2.16978	-4.24966	5e-05	0.000205425	Down	ENSDARG00000058218	2	11285456	11299315	-	fam151a	family with sequence similarity 151%2C member A [Source:ZFIN%3BAcc:ZDB-GENE-070705-105]	-	-	-	-
ENSDART00000081029	3.84196	0.50003	-2.94176	-2.71912	0.00505	0.0149646	Down	ENSDARG00000058200	24	25028296	25041721	-	plcxd2	phosphatidylinositol-specific phospholipase C%2C X domain containing 2 [Source:ZFIN%3BAcc:ZDB-GENE-091204-217]	GO:0006629:lipid metabolic process;	GO:0005737:cytoplasm;	GO:0008081:phosphoric diester hydrolase activity;	-
ENSDART00000081129	1.52365	0.611181	-1.31786	-3.32241	5e-05	0.000205425	Down	ENSDARG00000006093	6	9511569	9556465	-	cdk15	cyclin-dependent kinase 15 [Source:ZFIN%3BAcc:ZDB-GENE-060421-7193]	GO:0006468:protein phosphorylation;GO:0016310:phosphorylation;	GO:0005575:cellular_component;	GO:0000166:nucleotide binding;GO:0004672:protein kinase activity;GO:0004674:protein serine/threonine kinase activity;GO:0004693:cyclin-dependent protein serine/threonine kinase activity;GO:0005524:ATP binding;GO:0016301:kinase activity;GO:0016740:transferase activity;GO:0046872:metal ion binding;	K15594
ENSDART00000081184	0.738491	0.155113	-2.25126	-2.686	0.0004	0.00147219	Down	ENSDARG00000058327	21	21766727	21771823	+	neu3.3	sialidase 3 (membrane sialidase)%2C tandem duplicate 3 [Source:ZFIN%3BAcc:ZDB-GENE-061103-511]	GO:0001573:ganglioside metabolic process;GO:0006689:ganglioside catabolic process;GO:0009313:oligosaccharide catabolic process;	GO:0005737:cytoplasm;GO:0016020:membrane;GO:0043231:intracellular membrane-bounded organelle;	GO:0004308:exo-alpha-sialidase activity;	K12357
ENSDART00000081193	5.95554	1.04106	-2.51618	-7.47884	5e-05	0.000205425	Down	ENSDARG00000058332	23	10417951	10420582	+	KRT18 (1 of many)	si:ch211-133j6.3 [Source:ZFIN%3BAcc:ZDB-GENE-090312-205]	-	GO:0005882:intermediate filament;	GO:0005198:structural molecule activity;	-
ENSDART00000081237	3.23629	1.50216	-1.1073	-4.56929	5e-05	0.000205425	Down	ENSDARG00000076972	2	24709801	24713436	-	si:dkey-208k22.3	si:dkey-208k22.3 [Source:ZFIN%3BAcc:ZDB-GENE-070912-432]	-	GO:0016020:membrane;GO:0016021:integral component of membrane;	-	K17309
ENSDART00000081288	0.413747	1.01931	1.30077	1.5766	0.0167	0.0431255	Ups	ENSDARG00000086425	16	9541721	9562671	-	prpf3	PRP3 pre-mRNA processing factor 3 homolog (yeast) [Source:ZFIN%3BAcc:ZDB-GENE-040823-3]	GO:0000398:mRNA splicing, via spliceosome;GO:0006397:mRNA processing;GO:0060041:retina development in camera-type eye;	GO:0046540:U4/U6 x U5 tri-snRNP complex;	-	K12843
ENSDART00000081432	1.06081	3.15951	1.57454	4.16609	5e-05	0.000205425	Ups	ENSDARG00000058553	8	999715	1004893	+	sprb	sepiapterin reductase b [Source:ZFIN%3BAcc:ZDB-GENE-070719-1]	GO:0006729:tetrahydrobiopterin biosynthetic process;GO:0055114:oxidation-reduction process;	-	GO:0004757:sepiapterin reductase activity;	-
ENSDART00000081450	0.392967	0.945047	1.26598	2.43237	0.00025	0.000949056	Ups	ENSDARG00000058566	22	9856924	9872146	-	si:dkey-253d23.5	si:dkey-253d23.5 [Source:ZFIN%3BAcc:ZDB-GENE-050208-729]	-	-	GO:0003676:nucleic acid binding;GO:0046872:metal ion binding;	-
ENSDART00000081463	10.4399	2.98453	-1.80653	-5.38913	5e-05	0.000205425	Down	ENSDARG00000006220	9	9998614	10018287	-	ugt1ab	UDP glucuronosyltransferase 1 family a%2C b [Source:ZFIN%3BAcc:ZDB-GENE-040426-2762]	GO:0008152:metabolic process;	GO:0016020:membrane;GO:0016021:integral component of membrane;	GO:0015020:glucuronosyltransferase activity;GO:0016740:transferase activity;GO:0016757:transferase activity, transferring glycosyl groups;GO:0016758:transferase activity, transferring hexosyl groups;	-
ENSDART00000081743	4.53967	0.500189	-3.18204	-4.62362	5e-05	0.000205425	Down	ENSDARG00000058803	1	249897	262959	+	grk1a	G protein-coupled receptor kinase 1 a [Source:ZFIN%3BAcc:ZDB-GENE-050823-1]	GO:0006468:protein phosphorylation;GO:0007165:signal transduction;GO:0007601:visual perception;GO:0016310:phosphorylation;GO:0022400:regulation of rhodopsin mediated signaling pathway;GO:0050896:response to stimulus;	GO:0016020:membrane;	GO:0000166:nucleotide binding;GO:0004672:protein kinase activity;GO:0004674:protein serine/threonine kinase activity;GO:0004703:G protein-coupled receptor kinase activity;GO:0005524:ATP binding;GO:0016301:kinase activity;GO:0016740:transferase activity;GO:0050254:rhodopsin kinase activity;	K00909
ENSDART00000081850	10.9652	4.80999	-1.18883	-5.54016	5e-05	0.000205425	Down	ENSDARG00000058893	6	6928727	6950699	-	nhej1	nonhomologous end-joining factor 1 [Source:ZFIN%3BAcc:ZDB-GENE-040426-2515]	GO:0006281:DNA repair;GO:0006302:double-strand break repair;GO:0006303:double-strand break repair via nonhomologous end joining;GO:0006310:DNA recombination;GO:0006974:cellular response to DNA damage stimulus;	GO:0005634:nucleus;GO:0032807:DNA ligase IV complex;GO:0070419:nonhomologous end joining complex;	GO:0003677:DNA binding;GO:0045027:DNA end binding;	K10980
ENSDART00000081926	9.29083	3.8827	-1.25875	-7.66539	5e-05	0.000205425	Down	ENSDARG00000010023	10	2476183	2499129	-	CU856539.1	-	-	-	-	-
ENSDART00000081993	7.45797	2.67694	-1.4782	-7.47241	5e-05	0.000205425	Down	ENSDARG00000058999	21	43984306	43996788	-	cdx1b	caudal type homeobox 1 b [Source:ZFIN%3BAcc:ZDB-GENE-070615-29]	GO:0001706:endoderm formation;GO:0001889:liver development;GO:0006355:regulation of transcription, DNA-templated;GO:0006357:regulation of transcription by RNA polymerase II;GO:0007275:multicellular organism development;GO:0009887:animal organ morphogenesis;GO:0009948:anterior/posterior axis specification;GO:0030855:epithelial cell differentiation;GO:0031016:pancreas development;GO:0045893:positiv…	GO:0005634:nucleus;	GO:0000977:RNA polymerase II regulatory region sequence-specific DNA binding;GO:0003677:DNA binding;GO:0003700:DNA-binding transcription factor activity;GO:0043565:sequence-specific DNA binding;	K09312
ENSDART00000082066	87.9678	39.8408	-1.14273	-13.1814	5e-05	0.000205425	Down	ENSDARG00000059057	22	34726941	34732553	+	atpv0e2	ATPase%2C H+ transporting V0 subunit e2 [Source:ZFIN%3BAcc:ZDB-GENE-050522-135]	GO:0015991:ATP hydrolysis coupled proton transport;	GO:0016020:membrane;GO:0016021:integral component of membrane;GO:0033179:proton-transporting V-type ATPase, V0 domain;	GO:0015078:proton transmembrane transporter activity;GO:0046961:proton-transporting ATPase activity, rotational mechanism;	K02153
ENSDART00000082080	2.14074	0.989365	-1.11353	-3.66002	5e-05	0.000205425	Down	ENSDARG00000059067	19	5562169	5676432	+	jupb	junction plakoglobin b [Source:ZFIN%3BAcc:ZDB-GENE-110407-10]	GO:0002159:desmosome assembly;GO:0007155:cell adhesion;GO:0034333:adherens junction assembly;	GO:0005634:nucleus;GO:0005737:cytoplasm;GO:0005913:cell-cell adherens junction;GO:0016342:catenin complex;	GO:0004871:obsolete signal transducer activity;GO:0005198:structural molecule activity;GO:0019903:protein phosphatase binding;GO:0045294:alpha-catenin binding;GO:0045296:cadherin binding;	K10056
ENSDART00000082121	0.353272	1.51643	2.10183	2.19138	0.0004	0.00147219	Ups	ENSDARG00000014024	4	75175989	75185694	+	ms4a17a.4	membrane-spanning 4-domains%2C subfamily A%2C member 17A.4 [Source:ZFIN%3BAcc:ZDB-GENE-070822-16]	-	GO:0016020:membrane;GO:0016021:integral component of membrane;	-	-
ENSDART00000082201	0.931253	0.351074	-1.4074	-2.06485	0.00325	0.0100415	Down	ENSDARG00000059166	24	19862292	19872398	-	SLC22A13	zgc:153639 [Source:ZFIN%3BAcc:ZDB-GENE-061013-532]	GO:0055085:transmembrane transport;	GO:0005887:integral component of plasma membrane;GO:0016020:membrane;GO:0016021:integral component of membrane;	GO:0022857:transmembrane transporter activity;	K08209
ENSDART00000082296	1.26554	0.254555	-2.31371	-2.70815	0.00175	0.00572639	Down	ENSDARG00000059236	8	837007	847078	-	ptger4a	prostaglandin E receptor 4 (subtype EP4) a [Source:ZFIN%3BAcc:ZDB-GENE-060222-1]	GO:0002244:hematopoietic progenitor cell differentiation;GO:0006954:inflammatory response;GO:0007165:signal transduction;GO:0007186:G protein-coupled receptor signaling pathway;GO:0007189:adenylate cyclase-activating G protein-coupled receptor signaling pathway;GO:0007204:positive regulation of cytosolic calcium ion concentration;GO:0031017:exocrine pancreas development;GO:0033077:T cell differen…	GO:0005887:integral component of plasma membrane;GO:0016020:membrane;GO:0016021:integral component of membrane;	GO:0004871:obsolete signal transducer activity;GO:0004930:G protein-coupled receptor activity;GO:0004955:prostaglandin receptor activity;GO:0004957:prostaglandin E receptor activity;	K04261
ENSDART00000082390	1.09365	0.39377	-1.47373	-3.75628	5e-05	0.000205425	Down	ENSDARG00000059305	9	917562	923562	+	tmem37	transmembrane protein 37 [Source:ZFIN%3BAcc:ZDB-GENE-040426-2208]	GO:0008150:biological_process;	GO:0016020:membrane;GO:0016021:integral component of membrane;	GO:0005244:voltage-gated ion channel activity;GO:0005262:calcium channel activity;	-
ENSDART00000082614	5.55678	2.22255	-1.32204	-10.7741	5e-05	0.000205425	Down	ENSDARG00000059442	5	68517615	68588691	-	smtnb	smoothelin b [Source:ZFIN%3BAcc:ZDB-GENE-070912-2]	-	-	-	-
ENSDART00000082697	5.47202	0.086226	-5.98781	-4.26989	0.0153	0.0399879	Down	ENSDARG00000075058	14	21854815	21871325	+	gabra6a	gamma-aminobutyric acid (GABA) A receptor%2C alpha 6a [Source:ZFIN%3BAcc:ZDB-GENE-040426-1692]	GO:0006810:transport;GO:0006811:ion transport;	GO:0005886:plasma membrane;GO:0016020:membrane;GO:0016021:integral component of membrane;GO:0030054:cell junction;GO:0045202:synapse;GO:1902711:GABA-A receptor complex;	GO:0004890:GABA-A receptor activity;GO:0005216:ion channel activity;GO:0005230:extracellular ligand-gated ion channel activity;	-
ENSDART00000082937	2.50028	0.21717	-3.5252	-4.14502	5e-05	0.000205425	Down	ENSDARG00000059574	3	57166577	57189559	+	fscn2a	fascin actin-bundling protein 2a%2C retinal [Source:ZFIN%3BAcc:ZDB-GENE-110901-1]	GO:0007015:actin filament organization;GO:0007163:establishment or maintenance of cell polarity;GO:0009653:anatomical structure morphogenesis;GO:0016477:cell migration;GO:0051017:actin filament bundle assembly;	GO:0005737:cytoplasm;GO:0005856:cytoskeleton;GO:0031941:filamentous actin;	GO:0003779:actin binding;GO:0030674:protein binding, bridging;GO:0051015:actin filament binding;	K17455
ENSDART00000083126	1.79849	0.758572	-1.24543	-2.73018	5e-05	0.000205425	Down	ENSDARG00000059651	6	19142442	19151867	+	cidec	cell death-inducing DFFA-like effector c [Source:ZFIN%3BAcc:ZDB-GENE-030131-4591]	GO:0006915:apoptotic process;GO:0042981:regulation of apoptotic process;	GO:0005622:intracellular;GO:0005811:lipid droplet;	-	-
ENSDART00000083271	4.39036	1.76557	-1.3142	-2.03116	0.0074	0.0210332	Down	ENSDARG00000059700	23	37380065	37387587	+	agmat	agmatine ureohydrolase (agmatinase) [Source:ZFIN%3BAcc:ZDB-GENE-060929-696]	-	GO:0005575:cellular_component;	GO:0016787:hydrolase activity;GO:0016813:hydrolase activity, acting on carbon-nitrogen (but not peptide) bonds, in linear amidines;GO:0046872:metal ion binding;	K01480
ENSDART00000083416	5.40886	2.13287	-1.34253	-7.29374	5e-05	0.000205425	Down	ENSDARG00000059763	8	53303839	53319672	-	gabrd	gamma-aminobutyric acid (GABA) A receptor%2C delta [Source:ZFIN%3BAcc:ZDB-GENE-081105-170]	GO:0006810:transport;GO:0006811:ion transport;	GO:0005886:plasma membrane;GO:0016020:membrane;GO:0016021:integral component of membrane;GO:0030054:cell junction;GO:0045202:synapse;GO:1902711:GABA-A receptor complex;	GO:0004890:GABA-A receptor activity;GO:0005230:extracellular ligand-gated ion channel activity;	K05184
ENSDART00000083421	7.77906	3.80323	-1.03237	-7.583	5e-05	0.000205425	Down	ENSDARG00000058285	18	8388901	8409547	+	cpt1b	carnitine palmitoyltransferase 1B (muscle) [Source:ZFIN%3BAcc:ZDB-GENE-041010-9]	GO:0009617:response to bacterium;	GO:0016020:membrane;GO:0016021:integral component of membrane;	GO:0016740:transferase activity;GO:0016746:transferase activity, transferring acyl groups;	-
ENSDART00000083424	2.52652	5.58101	1.14337	2.68966	5e-05	0.000205425	Ups	ENSDARG00000000943	6	7092394	7123126	+	dzip1	DAZ interacting zinc finger protein 1 [Source:ZFIN%3BAcc:ZDB-GENE-040526-1]	GO:0001568:blood vessel development;GO:0001947:heart looping;GO:0003143:embryonic heart tube morphogenesis;GO:0006607:NLS-bearing protein import into nucleus;GO:0007275:multicellular organism development;GO:0007368:determination of left/right symmetry;GO:0008589:regulation of smoothened signaling pathway;GO:0021984:adenohypophysis development;GO:0031290:retinal ganglion cell axon guidance;GO:0035…	GO:0005634:nucleus;GO:0005737:cytoplasm;GO:0005814:centriole;GO:0005856:cytoskeleton;GO:0005929:cilium;GO:0036064:ciliary basal body;GO:0042995:cell projection;GO:0097730:non-motile cilium;	GO:0046872:metal ion binding;	K16470
ENSDART00000083532	0.565035	3.62092	2.67994	5.78636	5e-05	0.000205425	Ups	ENSDARG00000059805	3	4733901	4753472	-	slc25a38a	solute carrier family 25%2C member 38a [Source:ZFIN%3BAcc:ZDB-GENE-060929-320]	GO:0006783:heme biosynthetic process;GO:0006810:transport;GO:0020027:hemoglobin metabolic process;GO:0030218:erythrocyte differentiation;GO:0042541:hemoglobin biosynthetic process;GO:0055085:transmembrane transport;	GO:0005739:mitochondrion;GO:0005743:mitochondrial inner membrane;GO:0016020:membrane;GO:0016021:integral component of membrane;	GO:0005215:transporter activity;	K15118
ENSDART00000083569	5.60408	1.62104	-1.78956	-4.93742	5e-05	0.000205425	Down	ENSDARG00000059815	7	48015986	48023451	+	oaz2b	ornithine decarboxylase antizyme 2b [Source:ZFIN%3BAcc:ZDB-GENE-070313-1]	GO:0006595:polyamine metabolic process;GO:0043086:negative regulation of catalytic activity;GO:0045732:positive regulation of protein catabolic process;	GO:0005634:nucleus;GO:0005737:cytoplasm;GO:0005829:cytosol;	GO:0008073:ornithine decarboxylase inhibitor activity;	K16613
ENSDART00000083670	6.31409	2.31358	-1.44845	-3.57129	5e-05	0.000205425	Down	ENSDARG00000059854	6	55267606	55268349	+	CABZ01041604.1	-	-	-	-	K11983
ENSDART00000083827	4.33598	1.76163	-1.29945	-3.1364	5e-05	0.000205425	Down	ENSDARG00000059903	12	409770	425308	-	hs3st3l	heparan sulfate (glucosamine) 3-O-sulfotransferase 3-like [Source:ZFIN%3BAcc:ZDB-GENE-070202-6]	GO:0003341:cilium movement;GO:0044782:cilium organization;GO:0046718:viral entry into host cell;	GO:0016020:membrane;GO:0016021:integral component of membrane;	GO:0001517:N-acetylglucosamine 6-O-sulfotransferase activity;GO:0001537:N-acetylgalactosamine 4-O-sulfotransferase activity;GO:0004394:heparan sulfate 2-O-sulfotransferase activity;GO:0008146:sulfotransferase activity;GO:0016232:HNK-1 sulfotransferase activity;GO:0016740:transferase activity;GO:0017095:heparan sulfate 6-O-sulfotransferase activity;GO:0018721:trans-9R,10R-dihydrodiolphenanthrene s…	-
ENSDART00000083947	3.03777	0.832378	-1.8677	-6.12582	5e-05	0.000205425	Down	ENSDARG00000059956	23	17460982	17477668	+	ptk6b	PTK6 protein tyrosine kinase 6b [Source:ZFIN%3BAcc:ZDB-GENE-060929-1150]	GO:0006468:protein phosphorylation;GO:0007169:transmembrane receptor protein tyrosine kinase signaling pathway;GO:0016310:phosphorylation;GO:0016477:cell migration;GO:0030154:cell differentiation;GO:0038083:peptidyl-tyrosine autophosphorylation;GO:0042127:regulation of cell proliferation;GO:0045087:innate immune response;	GO:0031234:extrinsic component of cytoplasmic side of plasma membrane;	GO:0000166:nucleotide binding;GO:0004672:protein kinase activity;GO:0004713:protein tyrosine kinase activity;GO:0004715:non-membrane spanning protein tyrosine kinase activity;GO:0005102:signaling receptor binding;GO:0005524:ATP binding;GO:0016301:kinase activity;GO:0016740:transferase activity;	K08894
ENSDART00000084007	2.69839	1.07571	-1.32681	-2.28679	0.00165	0.00543045	Down	ENSDARG00000062902	12	20496462	20503756	+	TULP2	si:dkey-220f10.4 [Source:ZFIN%3BAcc:ZDB-GENE-030131-9651]	GO:0097500:receptor localization to non-motile cilium;GO:1903546:protein localization to photoreceptor outer segment;	GO:0005929:cilium;	GO:0035091:phosphatidylinositol binding;	-
ENSDART00000084011	18.8814	2.28851	-3.04449	-18.2762	5e-05	0.000205425	Down	ENSDARG00000059978	21	10647218	10656914	+	cplx4a	complexin 4a [Source:ZFIN%3BAcc:ZDB-GENE-060526-116]	GO:0006836:neurotransmitter transport;GO:0046928:regulation of neurotransmitter secretion;	GO:0043195:terminal bouton;	GO:0019905:syntaxin binding;	K15295
ENSDART00000084014	50.8301	24.4897	-1.05351	-7.67847	5e-05	0.000205425	Down	ENSDARG00000077736	14	50866586	50892594	-	CPLX1 (1 of many)	complexin 1 [Source:HGNC Symbol%3BAcc:HGNC:2309]	-	-	-	K15294
ENSDART00000084135	7.89151	1.82244	-2.11443	-4.20906	5e-05	0.000205425	Down	ENSDARG00000007382	13	31242042	31248233	-	ubtd1a	ubiquitin domain containing 1a [Source:ZFIN%3BAcc:ZDB-GENE-070424-93]	-	GO:0005575:cellular_component;	GO:0043130:ubiquitin binding;	-
ENSDART00000084353	0.782705	1.60354	1.03472	2.02851	0.002	0.00646774	Ups	ENSDARG00000060096	10	8578471	8617716	+	tbc1d10ab	TBC1 domain family%2C member 10Ab [Source:ZFIN%3BAcc:ZDB-GENE-081105-145]	GO:0006886:intracellular protein transport;GO:0031338:regulation of vesicle fusion;GO:0090630:activation of GTPase activity;	GO:0005622:intracellular;GO:0012505:endomembrane system;	GO:0005096:GTPase activator activity;GO:0017137:Rab GTPase binding;	K19944
ENSDART00000084378	0.642132	1.87833	1.54851	6.69061	5e-05	0.000205425	Ups	ENSDARG00000060106	21	8386235	8420653	-	crb2a	crumbs family member 2a [Source:ZFIN%3BAcc:ZDB-GENE-060612-1]	GO:0001707:mesoderm formation;GO:0007156:homophilic cell adhesion via plasma membrane adhesion molecules;GO:0007157:heterophilic cell-cell adhesion via plasma membrane cell adhesion molecules;GO:0007420:brain development;GO:0043010:camera-type eye development;GO:0045176:apical protein localization;GO:0045197:establishment or maintenance of epithelial cell apical/basal polarity;GO:0045746:negative…	GO:0005886:plasma membrane;GO:0016020:membrane;GO:0016021:integral component of membrane;	GO:0005509:calcium ion binding;	K16681
ENSDART00000085086	0.977035	2.08863	1.09607	2.92701	5e-05	0.000205425	Ups	ENSDARG00000060415	5	34228553	34364646	-	arhgef28	Rho guanine nucleotide exchange factor (GEF) 28 [Source:ZFIN%3BAcc:ZDB-GENE-060531-28]	GO:0035023:regulation of Rho protein signal transduction;GO:0035556:intracellular signal transduction;	-	GO:0005089:Rho guanyl-nucleotide exchange factor activity;GO:0046872:metal ion binding;	K16529
ENSDART00000085472	3.74118	1.41736	-1.40028	-4.32701	5e-05	0.000205425	Down	ENSDARG00000004150	6	42053979	42143600	-	grm2a	glutamate receptor%2C metabotropic 2a [Source:ZFIN%3BAcc:ZDB-GENE-030131-8097]	GO:0007165:signal transduction;GO:0007186:G protein-coupled receptor signaling pathway;GO:0007196:adenylate cyclase-inhibiting G protein-coupled glutamate receptor signaling pathway;GO:0051966:regulation of synaptic transmission, glutamatergic;	GO:0005886:plasma membrane;GO:0005887:integral component of plasma membrane;GO:0016020:membrane;GO:0016021:integral component of membrane;GO:0042734:presynaptic membrane;	GO:0004871:obsolete signal transducer activity;GO:0004930:G protein-coupled receptor activity;GO:0005246:calcium channel regulator activity;GO:0008066:glutamate receptor activity;	K04605
ENSDART00000085522	2.56969	0.970509	-1.40478	-2.12381	0.0035	0.010744	Down	ENSDARG00000077236	15	37657985	37660997	+	hspb6	heat shock protein%2C alpha-crystallin-related%2C b6 [Source:ZFIN%3BAcc:ZDB-GENE-080214-7]	-	-	-	-
ENSDART00000085574	2.07921	0.776837	-1.42035	-6.19304	5e-05	0.000205425	Down	ENSDARG00000060609	20	49310155	49372901	+	cd109	CD109 molecule [Source:ZFIN%3BAcc:ZDB-GENE-120215-253]	-	GO:0005576:extracellular region;GO:0005615:extracellular space;	GO:0004866:endopeptidase inhibitor activity;	K06530
ENSDART00000085662	0.950047	1.92938	1.02207	4.91905	5e-05	0.000205425	Ups	ENSDARG00000088984	12	36142355	36191100	-	cep131	centrosomal protein 131 [Source:ZFIN%3BAcc:ZDB-GENE-090508-16]	GO:0006810:transport;GO:0010824:regulation of centrosome duplication;GO:0030030:cell projection organization;GO:0030154:cell differentiation;GO:0035735:intraciliary transport involved in cilium assembly;GO:0060287:epithelial cilium movement involved in determination of left/right asymmetry;	GO:0000775:chromosome, centromeric region;GO:0005694:chromosome;GO:0034451:centriolar satellite;	-	K16540
ENSDART00000086051	2.95978	7.00006	1.24188	6.21733	5e-05	0.000205425	Ups	ENSDARG00000060808	15	35521588	35545210	-	mecom	MDS1 and EVI1 complex locus [Source:ZFIN%3BAcc:ZDB-GENE-050208-123]	GO:0006355:regulation of transcription, DNA-templated;GO:0035776:pronephric proximal tubule development;GO:0035777:pronephric distal tubule development;GO:0048701:embryonic cranial skeleton morphogenesis;GO:0048702:embryonic neurocranium morphogenesis;GO:0048703:embryonic viscerocranium morphogenesis;GO:0048793:pronephros development;GO:0072196:proximal/distal pattern formation involved in pronep…	-	GO:0003676:nucleic acid binding;GO:0046872:metal ion binding;	K04462
ENSDART00000086053	1.15571	2.79684	1.27502	3.10081	5e-05	0.000205425	Ups	ENSDARG00000078324	8	48106771	48553386	+	PRDM16	si:ch211-263k4.2 [Source:ZFIN%3BAcc:ZDB-GENE-081104-207]	GO:0006355:regulation of transcription, DNA-templated;	-	GO:0003676:nucleic acid binding;GO:0046872:metal ion binding;	-
ENSDART00000086202	2.09169	1.00858	-1.05234	-2.76935	5e-05	0.000205425	Down	ENSDARG00000060875	9	44699615	44746520	-	pde1a	phosphodiesterase 1A%2C calmodulin-dependent [Source:ZFIN%3BAcc:ZDB-GENE-090831-2]	GO:0007165:signal transduction;GO:0048793:pronephros development;	-	GO:0004112:cyclic-nucleotide phosphodiesterase activity;GO:0004114:3',5'-cyclic-nucleotide phosphodiesterase activity;GO:0004115:3',5'-cyclic-AMP phosphodiesterase activity;GO:0004117:calmodulin-dependent cyclic-nucleotide phosphodiesterase activity;GO:0004118:cGMP-stimulated cyclic-nucleotide phosphodiesterase activity;GO:0004119:cGMP-inhibited cyclic-nucleotide phosphodiesterase activity;GO:000…	K13755
ENSDART00000086260	3.79642	1.82625	-1.05576	-2.16484	0.0002	0.000770657	Down	ENSDARG00000060889	6	39508507	39510839	+	si:ch211-173n18.4	si:ch211-173n18.4 [Source:ZFIN%3BAcc:ZDB-GENE-120215-64]	GO:0008152:metabolic process;	GO:0005737:cytoplasm;	GO:0008168:methyltransferase activity;GO:0008757:S-adenosylmethionine-dependent methyltransferase activity;	-
ENSDART00000086617	1.0014	0.331908	-1.59316	-3.31153	5e-05	0.000205425	Down	ENSDARG00000061042	19	34724254	35092618	+	gabbr2	gamma-aminobutyric acid (GABA) B receptor%2C 2 [Source:ZFIN%3BAcc:ZDB-GENE-060503-620]	GO:0007165:signal transduction;GO:0007186:G protein-coupled receptor signaling pathway;	GO:0005886:plasma membrane;GO:0016020:membrane;GO:0016021:integral component of membrane;	GO:0004871:obsolete signal transducer activity;GO:0004930:G protein-coupled receptor activity;GO:0004965:G protein-coupled GABA receptor activity;	K04615
ENSDART00000086619	12.7069	6.27841	-1.01714	-8.06558	5e-05	0.000205425	Down	ENSDARG00000039241	6	19167656	19330214	+	prkca	protein kinase C%2C alpha [Source:ZFIN%3BAcc:ZDB-GENE-050208-100]	GO:0006468:protein phosphorylation;GO:0007596:blood coagulation;GO:0016310:phosphorylation;GO:0018105:peptidyl-serine phosphorylation;GO:0035556:intracellular signal transduction;	GO:0005622:intracellular;	GO:0000166:nucleotide binding;GO:0004672:protein kinase activity;GO:0004674:protein serine/threonine kinase activity;GO:0004697:protein kinase C activity;GO:0005524:ATP binding;GO:0008270:zinc ion binding;GO:0016301:kinase activity;GO:0016740:transferase activity;GO:0046872:metal ion binding;	K02677
ENSDART00000086905	6.51014	0.972366	-2.74312	-7.56772	5e-05	0.000205425	Down	ENSDARG00000061149	7	28744696	28750607	-	nrn1lb	neuritin 1-like b [Source:ZFIN%3BAcc:ZDB-GENE-081022-27]	GO:0007399:nervous system development;	GO:0005575:cellular_component;	GO:0003674:molecular_function;	-
ENSDART00000087151	24.6094	9.99994	-1.29922	-11.6196	5e-05	0.000205425	Down	ENSDARG00000010862	8	26377413	26389531	+	amt	aminomethyltransferase [Source:ZFIN%3BAcc:ZDB-GENE-041010-114]	GO:0006546:glycine catabolic process;GO:0032259:methylation;	-	GO:0004047:aminomethyltransferase activity;GO:0008168:methyltransferase activity;GO:0008483:transaminase activity;GO:0016740:transferase activity;	K00605
ENSDART00000087300	7.12841	1.06742	-2.73946	-4.50153	5e-05	0.000205425	Down	ENSDARG00000023771	6	38384421	38515989	+	gabrb3	gamma-aminobutyric acid (GABA) A receptor%2C beta 3 [Source:ZFIN%3BAcc:ZDB-GENE-101102-2]	GO:0006810:transport;GO:0006811:ion transport;	GO:0005886:plasma membrane;GO:0016020:membrane;GO:0016021:integral component of membrane;GO:0030054:cell junction;GO:0045202:synapse;GO:1902711:GABA-A receptor complex;	GO:0004890:GABA-A receptor activity;GO:0005216:ion channel activity;GO:0005230:extracellular ligand-gated ion channel activity;	K05181
ENSDART00000087346	13.1511	29.0202	1.14187	14.147	5e-05	0.000205425	Ups	ENSDARG00000040118	16	38409970	38439848	+	zgc:113232	zgc:113232 [Source:ZFIN%3BAcc:ZDB-GENE-050327-86]	-	-	GO:0003674:molecular_function;	-
ENSDART00000087422	2.54236	0.02956	-6.42638	-3.72359	0.0055	0.0161657	Down	ENSDARG00000061355	24	40113443	40121599	-	aoc1	amine oxidase%2C copper containing 1 [Source:ZFIN%3BAcc:ZDB-GENE-061103-112]	GO:0009308:amine metabolic process;GO:0055114:oxidation-reduction process;	GO:0005575:cellular_component;	GO:0005507:copper ion binding;GO:0008131:primary amine oxidase activity;GO:0015922:aspartate oxidase activity;GO:0016491:oxidoreductase activity;GO:0043912:D-lysine oxidase activity;GO:0046872:metal ion binding;GO:0048038:quinone binding;	K11182
ENSDART00000087623	1.71551	0.664899	-1.36743	-2.7547	5e-05	0.000205425	Down	ENSDARG00000061432	22	26500580	26504594	-	zgc:194330	zgc:194330 [Source:ZFIN%3BAcc:ZDB-GENE-080722-3]	GO:0006486:protein glycosylation;	GO:0000139:Golgi membrane;GO:0005794:Golgi apparatus;GO:0016020:membrane;GO:0016021:integral component of membrane;	GO:0000009:alpha-1,6-mannosyltransferase activity;GO:0000026:alpha-1,2-mannosyltransferase activity;GO:0000030:mannosyltransferase activity;GO:0000033:alpha-1,3-mannosyltransferase activity;GO:0001962:alpha-1,3-galactosyltransferase activity;GO:0003980:UDP-glucose:glycoprotein glucosyltransferase activity;GO:0004376:glycolipid mannosyltransferase activity;GO:0004576:oligosaccharyl transferase act…	K07820
ENSDART00000087632	1.33875	0.394	-1.76462	-4.08549	5e-05	0.000205425	Down	ENSDARG00000079340	15	26683128	26703950	-	SLC47A1 (1 of many)	si:dkey-175a17.4 [Source:ZFIN%3BAcc:ZDB-GENE-130530-865]	GO:0006855:drug transmembrane transport;GO:0055085:transmembrane transport;	GO:0016020:membrane;GO:0016021:integral component of membrane;	GO:0015238:drug transmembrane transporter activity;GO:0015297:antiporter activity;	K03327
ENSDART00000087976	2.07761	0.157891	-3.71792	-4.06397	0.00015	0.000587765	Down	ENSDARG00000061585	14	29635046	29751221	+	cyp4v7	cytochrome P450%2C family 4%2C subfamily V%2C polypeptide 7 [Source:ZFIN%3BAcc:ZDB-GENE-061103-88]	GO:0055114:oxidation-reduction process;	GO:0005575:cellular_component;	GO:0004497:monooxygenase activity;GO:0005506:iron ion binding;GO:0016491:oxidoreductase activity;GO:0016705:oxidoreductase activity, acting on paired donors, with incorporation or reduction of molecular oxygen;GO:0020037:heme binding;GO:0046872:metal ion binding;	K07427
ENSDART00000088141	0.805555	0.362287	-1.15285	-1.74633	0.0072	0.0205373	Down	ENSDARG00000061641	5	25555926	25559768	+	ankrd34bb	ankyrin repeat domain 34Bb [Source:ZFIN%3BAcc:ZDB-GENE-060526-101]	-	-	-	-
ENSDART00000088222	1.57579	3.77882	1.26186	3.18465	5e-05	0.000205425	Ups	ENSDARG00000061688	5	25668870	25893100	-	arvcfb	armadillo repeat gene deleted in velocardiofacial syndrome b [Source:ZFIN%3BAcc:ZDB-GENE-060526-60]	GO:0007275:multicellular organism development;GO:0016339:calcium-dependent cell-cell adhesion via plasma membrane cell adhesion molecules;	GO:0005634:nucleus;GO:0005737:cytoplasm;GO:0005886:plasma membrane;	-	-
ENSDART00000088240	123.008	35.3059	-1.80076	-21.4178	5e-05	0.000205425	Down	ENSDARG00000002230	8	49416074	49443241	-	sypb	synaptophysin b [Source:ZFIN%3BAcc:ZDB-GENE-040718-205]	GO:0006810:transport;GO:0048168:regulation of neuronal synaptic plasticity;	GO:0008021:synaptic vesicle;GO:0016020:membrane;GO:0016021:integral component of membrane;GO:0030285:integral component of synaptic vesicle membrane;	GO:0005215:transporter activity;	-
ENSDART00000088270	53.5522	22.0505	-1.28013	-10.7616	5e-05	0.000205425	Down	ENSDARG00000061692	22	18364293	18439676	+	yjefn3	YjeF N-terminal domain containing 3 [Source:ZFIN%3BAcc:ZDB-GENE-050208-755]	GO:0002040:sprouting angiogenesis;GO:0010874:regulation of cholesterol efflux;GO:0016525:negative regulation of angiogenesis;GO:0031580:membrane raft distribution;	GO:0005739:mitochondrion;	GO:0052856:NADHX epimerase activity;GO:0052857:NADPHX epimerase activity;	-
ENSDART00000088403	12.9929	2.50092	-2.37719	-15.4222	5e-05	0.000205425	Down	ENSDARG00000075159	6	30101250	30118876	+	mfi2	antigen p97 (melanoma associated) identified by monoclonal antibodies 133.2 and 96.5 [Source:ZFIN%3BAcc:ZDB-GENE-050309-40]	GO:0006810:transport;GO:0006811:ion transport;GO:0055072:iron ion homeostasis;	GO:0005576:extracellular region;GO:0005615:extracellular space;	GO:0046872:metal ion binding;	K06569
ENSDART00000088569	2.66098	0.28119	-3.24234	-6.22309	5e-05	0.000205425	Down	ENSDARG00000061791	9	33546265	33550453	+	nyx	nyctalopin [Source:ZFIN%3BAcc:ZDB-GENE-061026-3]	GO:0006469:negative regulation of protein kinase activity;GO:0007601:visual perception;GO:0007634:optokinetic behavior;GO:0019221:cytokine-mediated signaling pathway;GO:0046426:negative regulation of JAK-STAT cascade;	GO:0005737:cytoplasm;	GO:0004860:protein kinase inhibitor activity;	K08129
ENSDART00000088572	1.34009	0.4028	-1.73419	-2.80257	0.0006	0.00213767	Down	ENSDARG00000061797	2	24730802	24746710	-	zgc:154006	zgc:154006 [Source:ZFIN%3BAcc:ZDB-GENE-061013-134]	GO:0070830:bicellular tight junction assembly;	GO:0005923:bicellular tight junction;GO:0016020:membrane;GO:0016021:integral component of membrane;	-	K06088
ENSDART00000088639	1.73332	0.715007	-1.27751	-3.64019	5e-05	0.000205425	Down	ENSDARG00000061819	5	20123400	20174500	-	wscd2	WSC domain containing 2 [Source:ZFIN%3BAcc:ZDB-GENE-060526-124]	-	-	-	-
ENSDART00000088890	0.7469	0.315515	-1.24321	-1.73277	0.00245	0.00776606	Down	ENSDARG00000042285	22	20454360	20490207	-	atp8b3	ATPase%2C aminophospholipid transporter%2C class I%2C type 8B%2C member 3 [Source:ZFIN%3BAcc:ZDB-GENE-050208-424]	GO:0007030:Golgi organization;GO:0015914:phospholipid transport;	GO:0005794:Golgi apparatus;GO:0005886:plasma membrane;GO:0016020:membrane;GO:0016021:integral component of membrane;	GO:0000166:nucleotide binding;GO:0000287:magnesium ion binding;GO:0004012:phospholipid-translocating ATPase activity;GO:0005524:ATP binding;GO:0016787:hydrolase activity;GO:0046872:metal ion binding;	-
ENSDART00000089232	13.5178	6.43947	-1.06984	-3.5566	5e-05	0.000205425	Down	ENSDARG00000062058	24	39890805	39997944	-	slc12a7b	solute carrier family 12 (potassium/chloride transporter)%2C member 7b [Source:ZFIN%3BAcc:ZDB-GENE-030829-61]	GO:0006810:transport;GO:0006811:ion transport;GO:0006884:cell volume homeostasis;GO:0007268:chemical synaptic transmission;GO:0055085:transmembrane transport;GO:1902476:chloride transmembrane transport;	GO:0005887:integral component of plasma membrane;GO:0016020:membrane;GO:0016021:integral component of membrane;	GO:0005215:transporter activity;GO:0015377:cation:chloride symporter activity;GO:0015379:potassium:chloride symporter activity;	K13627
ENSDART00000089332	0.828727	0.288925	-1.5202	-2.58911	0.0004	0.00147219	Down	ENSDARG00000062077	25	25898162	25923162	-	acsbg1	acyl-CoA synthetase bubblegum family member 1 [Source:ZFIN%3BAcc:ZDB-GENE-110914-219]	GO:0008152:metabolic process;	-	GO:0003824:catalytic activity;	K15013
ENSDART00000089351	3.28181	1.45519	-1.17328	-4.22271	5e-05	0.000205425	Down	ENSDARG00000062087	24	26816589	26823538	+	nceh1b	neutral cholesterol ester hydrolase 1b [Source:ZFIN%3BAcc:ZDB-GENE-061110-43]	GO:0006805:xenobiotic metabolic process;GO:0008152:metabolic process;GO:0009056:catabolic process;	GO:0016020:membrane;GO:0016021:integral component of membrane;	GO:0016787:hydrolase activity;GO:0017171:serine hydrolase activity;GO:0052689:carboxylic ester hydrolase activity;	-
ENSDART00000089442	0.812767	0.398801	-1.02717	-1.5937	0.007	0.02002	Down	ENSDARG00000062122	1	17670896	17753224	-	klhl5	kelch-like family member 5 [Source:ZFIN%3BAcc:ZDB-GENE-080424-7]	-	GO:0031463:Cul3-RING ubiquitin ligase complex;	GO:0004842:ubiquitin-protein transferase activity;	K10442
ENSDART00000089622	1.79861	3.92573	1.12607	2.0584	0.00975	0.0268028	Ups	ENSDARG00000062187	22	22412915	22451238	+	kif14	kinesin family member 14 [Source:ZFIN%3BAcc:ZDB-GENE-030131-5759]	GO:0007018:microtubule-based movement;GO:0030705:cytoskeleton-dependent intracellular transport;	GO:0005871:kinesin complex;	GO:0000166:nucleotide binding;GO:0003777:microtubule motor activity;GO:0005524:ATP binding;GO:0008017:microtubule binding;GO:0016887:ATPase activity;	K17915
ENSDART00000089844	0.469445	1.96995	2.06913	3.41814	5e-05	0.000205425	Ups	ENSDARG00000068941	25	34557395	34558700	+	zgc:113983	zgc:113983 [Source:ZFIN%3BAcc:ZDB-GENE-050626-58]	-	GO:0000786:nucleosome;GO:0005634:nucleus;GO:0005694:chromosome;	GO:0003677:DNA binding;GO:0046982:protein heterodimerization activity;	K11254
ENSDART00000090380	2.32729	0.719956	-1.69267	-4.92687	5e-05	0.000205425	Down	ENSDARG00000062467	1	11491666	11504137	+	stra6l	STRA6-like [Source:ZFIN%3BAcc:ZDB-GENE-070410-116]	GO:0008150:biological_process;	GO:0016020:membrane;GO:0016021:integral component of membrane;	GO:0003674:molecular_function;	-
ENSDART00000090388	19.4703	8.77532	-1.14975	-7.95236	5e-05	0.000205425	Down	ENSDARG00000051925	25	15950218	15961139	-	cyb5r2	cytochrome b5 reductase 2 [Source:ZFIN%3BAcc:ZDB-GENE-060825-83]	GO:0001878:response to yeast;GO:0006629:lipid metabolic process;GO:0006694:steroid biosynthetic process;GO:0008202:steroid metabolic process;GO:0016126:sterol biosynthetic process;GO:0055114:oxidation-reduction process;	GO:0005739:mitochondrion;GO:0016020:membrane;GO:0016021:integral component of membrane;	GO:0004128:cytochrome-b5 reductase activity, acting on NAD(P)H;GO:0016491:oxidoreductase activity;GO:0071949:FAD binding;	K00326
ENSDART00000090397	5.7834	2.59394	-1.15677	-10.5722	5e-05	0.000205425	Down	ENSDARG00000062477	25	15257695	15386019	+	kiaa1549la	KIAA1549-like a [Source:ZFIN%3BAcc:ZDB-GENE-061207-55]	-	GO:0016020:membrane;GO:0016021:integral component of membrane;	-	-
ENSDART00000090401	3.10418	1.48105	-1.06759	-3.26631	5e-05	0.000205425	Down	ENSDARG00000062471	11	17462344	17579352	-	fam19a4b	family with sequence similarity 19 (chemokine (C-C motif)-like)%2C member A4b [Source:ZFIN%3BAcc:ZDB-GENE-061013-164]	GO:0008150:biological_process;	GO:0005575:cellular_component;	GO:0003674:molecular_function;	-
ENSDART00000090483	1.11308	0.216961	-2.35905	-2.30247	0.0055	0.0161657	Down	ENSDARG00000062508	25	20480236	20483826	-	cplx3a	complexin 3a [Source:ZFIN%3BAcc:ZDB-GENE-090313-349]	GO:0006836:neurotransmitter transport;	-	GO:0019905:syntaxin binding;	K15295
ENSDART00000090611	37.1788	14.4496	-1.36345	-14.4735	5e-05	0.000205425	Down	ENSDARG00000023600	1	26047004	26088859	-	sh3gl2	SH3-domain GRB2-like 2 [Source:ZFIN%3BAcc:ZDB-GENE-040121-3]	-	GO:0005737:cytoplasm;	-	K11247
ENSDART00000090721	2.05051	0.245673	-3.06117	-6.28436	5e-05	0.000205425	Down	ENSDARG00000062606	1	11024818	11046491	+	si:dkey-26i13.8	si:dkey-26i13.8 [Source:ZFIN%3BAcc:ZDB-GENE-090312-134]	GO:0007018:microtubule-based movement;GO:0044782:cilium organization;	GO:0005871:kinesin complex;GO:0031514:motile cilium;	GO:0000166:nucleotide binding;GO:0003777:microtubule motor activity;GO:0005524:ATP binding;GO:0008017:microtubule binding;GO:0016887:ATPase activity;	K10401
ENSDART00000090727	0.526284	1.3877	1.39878	5.36495	5e-05	0.000205425	Ups	ENSDARG00000062632	25	31547311	31608285	+	duox	dual oxidase [Source:ZFIN%3BAcc:ZDB-GENE-091117-14]	GO:0002523:leukocyte migration involved in inflammatory response;GO:0006590:thyroid hormone generation;GO:0006979:response to oxidative stress;GO:0009611:response to wounding;GO:0009617:response to bacterium;GO:0030593:neutrophil chemotaxis;GO:0048246:macrophage chemotaxis;GO:0050665:hydrogen peroxide biosynthetic process;GO:0050832:defense response to fungus;GO:0055114:oxidation-reduction proces…	GO:0016020:membrane;GO:0016021:integral component of membrane;	GO:0004601:peroxidase activity;GO:0005509:calcium ion binding;GO:0016174:NAD(P)H oxidase activity;GO:0016491:oxidoreductase activity;GO:0020037:heme binding;	K13411
ENSDART00000090975	2.49053	1.18392	-1.07289	-2.22925	0.00055	0.00197337	Down	ENSDARG00000062712	22	15358073	15359059	-	tmem264	transmembrane protein 264 [Source:ZFIN%3BAcc:ZDB-GENE-060503-911]	-	GO:0016020:membrane;GO:0016021:integral component of membrane;	-	-
ENSDART00000091021	184.857	81.3735	-1.18378	-38.6111	5e-05	0.000205425	Down	ENSDARG00000054753	17	15534144	15538929	-	col10a1a	collagen%2C type X%2C alpha 1a [Source:ZFIN%3BAcc:ZDB-GENE-030131-8373]	-	GO:0005576:extracellular region;GO:0005581:collagen trimer;	-	K19479
ENSDART00000091094	18.0064	6.42421	-1.48692	-5.48461	5e-05	0.000205425	Down	ENSDARG00000062756	18	18874101	18881566	+	pllp	plasmolipin [Source:ZFIN%3BAcc:ZDB-GENE-050419-195]	GO:0030100:regulation of endocytosis;GO:0048546:digestive tract morphogenesis;	GO:0016020:membrane;GO:0016021:integral component of membrane;	-	-
ENSDART00000091159	0.580498	1.34137	1.20834	4.26157	5e-05	0.000205425	Ups	ENSDARG00000062785	17	11291605	11312634	-	adpgk2	ADP-dependent glucokinase 2 [Source:ZFIN%3BAcc:ZDB-GENE-090609-3]	GO:0005975:carbohydrate metabolic process;	-	GO:0016773:phosphotransferase activity, alcohol group as acceptor;	K08074
ENSDART00000091271	0.976549	0.378651	-1.36682	-3.10466	5e-05	0.000205425	Down	ENSDARG00000062839	13	7778402	7820776	+	CABZ01065679.1	-	-	-	-	K19477
ENSDART00000091416	1.51823	0.475277	-1.67555	-2.55038	5e-05	0.000205425	Down	ENSDARG00000062880	23	11734367	11926423	+	cntn3a.1	contactin 3a%2C tandem duplicate 1 [Source:ZFIN%3BAcc:ZDB-GENE-081030-10]	GO:0007155:cell adhesion;GO:0007399:nervous system development;GO:0007411:axon guidance;	-	-	-
ENSDART00000091556	2.04907	0.58966	-1.79702	-3.05872	5e-05	0.000205425	Down	ENSDARG00000062947	3	56808754	56810391	+	amn	amnion associated transmembrane protein [Source:ZFIN%3BAcc:ZDB-GENE-060810-59]	GO:0008150:biological_process;	GO:0016020:membrane;GO:0016021:integral component of membrane;	GO:0003674:molecular_function;	K18259
ENSDART00000091584	2.211	0.275809	-3.00296	-8.26852	5e-05	0.000205425	Down	ENSDARG00000062959	7	12546615	12568316	-	2020-03-03	zgc:158785 [Source:ZFIN%3BAcc:ZDB-GENE-070112-1712]	-	GO:0016020:membrane;GO:0016021:integral component of membrane;	GO:0008270:zinc ion binding;GO:0046872:metal ion binding;	K10658
ENSDART00000091707	8.04313	2.58582	-1.63714	-10.6722	5e-05	0.000205425	Down	ENSDARG00000063014	19	10258190	10277445	-	dbpa	D site albumin promoter binding protein a [Source:ZFIN%3BAcc:ZDB-GENE-060503-802]	GO:0006355:regulation of transcription, DNA-templated;GO:0007275:multicellular organism development;	GO:0005634:nucleus;	GO:0000977:RNA polymerase II regulatory region sequence-specific DNA binding;GO:0003700:DNA-binding transcription factor activity;GO:0043565:sequence-specific DNA binding;	-
ENSDART00000091798	0.651589	0.165697	-1.97542	-3.06011	5e-05	0.000205425	Down	ENSDARG00000079361	1	7988955	8007858	-	abcg2b	ATP-binding cassette%2C sub-family G (WHITE)%2C member 2b [Source:ZFIN%3BAcc:ZDB-GENE-050517-36]	-	GO:0016020:membrane;GO:0016021:integral component of membrane;	GO:0000166:nucleotide binding;GO:0005524:ATP binding;GO:0016887:ATPase activity;	-
ENSDART00000091818	2.74096	1.33564	-1.03715	-5.90126	5e-05	0.000205425	Down	ENSDARG00000063056	17	8026985	8053783	+	tulp4b	tubby like protein 4b [Source:ZFIN%3BAcc:ZDB-GENE-130530-708]	GO:0061512:protein localization to cilium;	GO:0005929:cilium;	GO:0035091:phosphatidylinositol binding;	-
ENSDART00000091845	1.15508	0.184375	-2.64727	-4.03777	5e-05	0.000205425	Down	ENSDARG00000063078	13	10812862	10836132	+	abcg5	ATP-binding cassette%2C sub-family G (WHITE)%2C member 5 [Source:ZFIN%3BAcc:ZDB-GENE-050517-40]	GO:0033344:cholesterol efflux;	GO:0016020:membrane;GO:0016021:integral component of membrane;GO:0016324:apical plasma membrane;GO:0043235:receptor complex;	GO:0000166:nucleotide binding;GO:0005524:ATP binding;GO:0016887:ATPase activity;GO:0017127:cholesterol transporter activity;GO:0042626:ATPase activity, coupled to transmembrane movement of substances;	K05683
ENSDART00000092051	1.07895	0.490711	-1.13669	-1.761	0.00435	0.0130803	Down	ENSDARG00000063158	7	73115067	73165344	+	CABZ01081780.1	-	-	-	-	-
ENSDART00000092343	1.40629	4.75025	1.75611	2.24566	0.0031	0.00962528	Ups	ENSDARG00000063309	10	15857748	15896627	-	tjp2a	tight junction protein 2a (zona occludens 2) [Source:ZFIN%3BAcc:ZDB-GENE-070925-2]	-	GO:0005923:bicellular tight junction;	-	K06098
ENSDART00000092356	1.76566	0.277686	-2.66868	-4.18009	5e-05	0.000205425	Down	ENSDARG00000068483	2	30480292	30493415	+	neto1	neuropilin (NRP) and tolloid (TLL)-like 1 [Source:ZFIN%3BAcc:ZDB-GENE-070912-592]	GO:0048168:regulation of neuronal synaptic plasticity;	GO:0016020:membrane;GO:0016021:integral component of membrane;	-	-
ENSDART00000092646	7.04122	2.8432	-1.30831	-5.40236	5e-05	0.000205425	Down	ENSDARG00000063411	13	3823944	3835647	+	lrrc73	leucine rich repeat containing 73 [Source:ZFIN%3BAcc:ZDB-GENE-111118-2]	-	-	-	-
ENSDART00000092691	4.79415	2.37615	-1.01265	-2.65637	0.00015	0.000587765	Down	ENSDARG00000079771	7	73548423	73559834	+	PEA15	phosphoprotein enriched in astrocytes 15 [Source:HGNC Symbol%3BAcc:HGNC:8822]	-	-	-	-
ENSDART00000093003	1.1256	0.511398	-1.13818	-2.38305	0.00025	0.000949056	Down	ENSDARG00000063568	25	4105507	4175356	-	syt7a	synaptotagmin VIIa [Source:ZFIN%3BAcc:ZDB-GENE-090601-5]	GO:0006887:exocytosis;GO:0006906:vesicle fusion;GO:0017158:regulation of calcium ion-dependent exocytosis;GO:0048791:calcium ion-regulated exocytosis of neurotransmitter;	GO:0005886:plasma membrane;GO:0016020:membrane;	GO:0005509:calcium ion binding;GO:0005544:calcium-dependent phospholipid binding;GO:0019905:syntaxin binding;GO:0030276:clathrin binding;	-
ENSDART00000093093	2.08926	1.01846	-1.03659	-2.85955	5e-05	0.000205425	Down	ENSDARG00000063604	25	1139466	1154831	-	coro2bb	coronin%2C actin binding protein%2C 2Bb [Source:ZFIN%3BAcc:ZDB-GENE-071009-5]	GO:0030036:actin cytoskeleton organization;	GO:0015629:actin cytoskeleton;GO:0016020:membrane;	GO:0051015:actin filament binding;	-
ENSDART00000093365	1.53673	0.709309	-1.11538	-4.09706	5e-05	0.000205425	Down	ENSDARG00000069765	16	45557128	45724502	+	syngap1b	synaptic Ras GTPase activating protein 1b [Source:ZFIN%3BAcc:ZDB-GENE-100921-2]	GO:0007165:signal transduction;GO:0036269:swimming behavior;GO:0043087:regulation of GTPase activity;GO:0046580:negative regulation of Ras protein signal transduction;GO:0048854:brain morphogenesis;	GO:0005737:cytoplasm;GO:0031235:intrinsic component of the cytoplasmic side of the plasma membrane;	GO:0005096:GTPase activator activity;	K17631
ENSDART00000093615	4162.76	1760.48	-1.24157	-31.9262	5e-05	0.000205425	Down	ENSDARG00000063914	MT	10590	10940	+	mt-nd3	NADH dehydrogenase 3%2C mitochondrial [Source:ZFIN%3BAcc:ZDB-GENE-011205-9]	-	-	-	K03880
ENSDART00000097357	14.6364	1.94066	-2.91494	-8.67985	5e-05	0.000205425	Down	ENSDARG00000051940	5	69154540	69168347	-	ugt2a4	UDP glucuronosyltransferase 2 family%2C polypeptide A4 [Source:ZFIN%3BAcc:ZDB-GENE-080721-23]	GO:0008152:metabolic process;	GO:0016020:membrane;GO:0016021:integral component of membrane;	GO:0015020:glucuronosyltransferase activity;GO:0016740:transferase activity;GO:0016757:transferase activity, transferring glycosyl groups;GO:0016758:transferase activity, transferring hexosyl groups;	-
ENSDART00000097546	2.42193	5.22968	1.11057	1.55424	0.01655	0.042803	Ups	ENSDARG00000067729	5	40722630	40846975	+	arid3c	AT rich interactive domain 3C (BRIGHT-like) [Source:ZFIN%3BAcc:ZDB-GENE-060526-12]	-	-	GO:0003677:DNA binding;	-
ENSDART00000097695	2.84627	0.858625	-1.72897	-3.08603	5e-05	0.000205425	Down	ENSDARG00000067824	10	2234157	2366584	+	CNTNAP3	si:ch211-122m3.1 [Source:ZFIN%3BAcc:ZDB-GENE-091113-51]	-	GO:0016020:membrane;GO:0016021:integral component of membrane;	-	-
ENSDART00000097714	1.48836	3.82236	1.36074	3.54176	5e-05	0.000205425	Ups	ENSDARG00000067831	12	47933316	47954871	+	tbata	thymus%2C brain and testes associated [Source:ZFIN%3BAcc:ZDB-GENE-121030-4]	-	-	-	-
ENSDART00000097753	39.757	14.0289	-1.50281	-5.89441	5e-05	0.000205425	Down	ENSDARG00000067848	2	55859095	55866439	+	nmrk2	nicotinamide riboside kinase 2 [Source:ZFIN%3BAcc:ZDB-GENE-040912-44]	-	GO:0005575:cellular_component;	-	-
ENSDART00000097756	9.40686	2.45098	-1.94035	-7.03507	5e-05	0.000205425	Down	ENSDARG00000067851	5	65312037	65322085	+	lcn15	lipocalin 15 [Source:ZFIN%3BAcc:ZDB-GENE-060825-349]	GO:0006629:lipid metabolic process;GO:0006810:transport;	GO:0005576:extracellular region;	GO:0005215:transporter activity;GO:0036094:small molecule binding;	-
ENSDART00000097822	26.5255	5.92081	-2.16351	-19.5728	5e-05	0.000205425	Down	ENSDARG00000034424	5	37875378	37906828	-	atp1b2b	ATPase%2C Na+/K+ transporting%2C beta 2b polypeptide [Source:ZFIN%3BAcc:ZDB-GENE-010718-1]	GO:0001964:startle response;GO:0006810:transport;GO:0006811:ion transport;GO:0006813:potassium ion transport;GO:0006814:sodium ion transport;GO:0007507:heart development;GO:0042472:inner ear morphogenesis;GO:0048840:otolith development;GO:0048923:posterior lateral line neuromast hair cell differentiation;	GO:0005890:sodium:potassium-exchanging ATPase complex;GO:0016020:membrane;GO:0016021:integral component of membrane;	-	K01540
ENSDART00000097845	2.54643	0.9063	-1.49042	-1.7276	0.017	0.0437948	Down	ENSDARG00000023627	13	49436655	49478684	+	ggps1	geranylgeranyl diphosphate synthase 1 [Source:ZFIN%3BAcc:ZDB-GENE-030131-8742]	GO:0008299:isoprenoid biosynthetic process;	-	GO:0016740:transferase activity;	K00804
ENSDART00000098072	3.05617	0.686201	-2.15502	-10.6539	5e-05	0.000205425	Down	ENSDARG00000102414	22	281041	295380	-	myhz1.1	myosin%2C heavy polypeptide 1.1%2C skeletal muscle [Source:ZFIN%3BAcc:ZDB-GENE-000322-5]	-	-	-	K10352
ENSDART00000098273	148.354	21.6304	-2.7779	-20.9397	5e-05	0.000205425	Down	ENSDARG00000068088	5	30017762	30020472	-	tcnl	transcobalamin like [Source:ZFIN%3BAcc:ZDB-GENE-060531-123]	GO:0015889:cobalamin transport;	-	GO:0031419:cobalamin binding;	-
ENSDART00000098303	0.289457	2.15576	2.89677	7.03754	5e-05	0.000205425	Ups	ENSDARG00000001721	2	43093134	43110935	-	oc90	otoconin 90 [Source:ZFIN%3BAcc:ZDB-GENE-070912-300]	GO:0006644:phospholipid metabolic process;GO:0016042:lipid catabolic process;GO:0048840:otolith development;GO:0050482:arachidonic acid secretion;	GO:0005576:extracellular region;	GO:0004623:phospholipase A2 activity;GO:0005509:calcium ion binding;	-
ENSDART00000098356	1.22751	0.107276	-3.51634	-3.35582	0.00115	0.00390235	Down	ENSDARG00000060879	18	26846708	26867693	+	slc28a1	solute carrier family 28 (concentrative nucleoside transporter)%2C member 1 [Source:ZFIN%3BAcc:ZDB-GENE-050419-117]	GO:0006810:transport;GO:1901642:nucleoside transmembrane transport;	GO:0005887:integral component of plasma membrane;GO:0016020:membrane;GO:0016021:integral component of membrane;	GO:0005337:nucleoside transmembrane transporter activity;GO:0005415:nucleoside:sodium symporter activity;	K11536
ENSDART00000098419	7.30769	20.0327	1.45487	14.022	5e-05	0.000205425	Ups	ENSDARG00000040503	18	49315172	49324069	-	CABZ01070258.1	-	-	-	-	K18753
ENSDART00000098430	6.1829	0.332929	-4.215	-7.5666	5e-05	0.000205425	Down	ENSDARG00000068181	7	56314147	56335995	+	dpep1	dipeptidase 1 (renal) [Source:ZFIN%3BAcc:ZDB-GENE-061013-388]	GO:0006508:proteolysis;	GO:0005886:plasma membrane;GO:0016020:membrane;GO:0031225:anchored component of membrane;	GO:0008233:peptidase activity;GO:0008235:metalloexopeptidase activity;GO:0008237:metallopeptidase activity;GO:0008239:dipeptidyl-peptidase activity;GO:0016787:hydrolase activity;GO:0016805:dipeptidase activity;GO:0046872:metal ion binding;	K01273
ENSDART00000098473	11.9531	3.11144	-1.94173	-9.23984	5e-05	0.000205425	Down	ENSDARG00000068194	5	25475077	25478012	+	klf9	Kruppel-like factor 9 [Source:ZFIN%3BAcc:ZDB-GENE-060526-244]	-	-	GO:0003676:nucleic acid binding;GO:0046872:metal ion binding;	-
ENSDART00000098529	13.2398	0.883614	-3.90532	-4.66966	5e-05	0.000205425	Down	ENSDARG00000068220	2	37904820	37906695	-	hbl3	hexose-binding lectin 3 [Source:ZFIN%3BAcc:ZDB-GENE-000427-2]	-	GO:0005581:collagen trimer;	GO:0030246:carbohydrate binding;	-
ENSDART00000098575	0.994779	0.122516	-3.0214	-3.41923	0.00075	0.00263068	Down	ENSDARG00000068240	2	38145163	38159846	-	trim110	tripartite motif containing 110 [Source:ZFIN%3BAcc:ZDB-GENE-070912-10]	-	GO:0005622:intracellular;	GO:0008270:zinc ion binding;GO:0046872:metal ion binding;	-
ENSDART00000098671	3.83164	1.10281	-1.79678	-5.52346	5e-05	0.000205425	Down	ENSDARG00000068274	18	41505649	41519608	+	si:ch211-203b8.6	si:ch211-203b8.6 [Source:ZFIN%3BAcc:ZDB-GENE-050419-160]	-	-	-	-
ENSDART00000098806	3.50176	1.47219	-1.25011	-5.6801	5e-05	0.000205425	Down	ENSDARG00000061439	18	40481634	40487673	+	ugt5c3	UDP glucuronosyltransferase 5 family%2C polypeptide C3 [Source:ZFIN%3BAcc:ZDB-GENE-050419-23]	GO:0008152:metabolic process;GO:0009813:flavonoid biosynthetic process;GO:0052696:flavonoid glucuronidation;	GO:0016020:membrane;GO:0016021:integral component of membrane;GO:0043231:intracellular membrane-bounded organelle;	GO:0015020:glucuronosyltransferase activity;GO:0016740:transferase activity;GO:0016757:transferase activity, transferring glycosyl groups;GO:0016758:transferase activity, transferring hexosyl groups;	-
ENSDART00000098815	2.64498	0.803506	-1.71888	-3.16331	5e-05	0.000205425	Down	ENSDARG00000044815	7	50175397	50204968	+	SERINC4	serine incorporator 4 [Source:HGNC Symbol%3BAcc:HGNC:32237]	-	-	-	-
ENSDART00000098840	1.56076	0.523394	-1.57628	-1.87605	0.01355	0.035877	Down	ENSDARG00000068370	8	32905394	33104970	-	ralgps1	Ral GEF with PH domain and SH3 binding motif 1 [Source:ZFIN%3BAcc:ZDB-GENE-070720-16]	GO:0007264:small GTPase mediated signal transduction;	GO:0005737:cytoplasm;GO:0005886:plasma membrane;GO:0016020:membrane;	GO:0005085:guanyl-nucleotide exchange factor activity;	-
ENSDART00000098896	3.90275	0.379679	-3.36164	-6.89901	5e-05	0.000205425	Down	ENSDARG00000040427	25	31303374	31328348	-	zgc:101553	zgc:101553 [Source:ZFIN%3BAcc:ZDB-GENE-041114-124]	GO:0006637:acyl-CoA metabolic process;	GO:0005575:cellular_component;	GO:0016790:thiolester hydrolase activity;	-
ENSDART00000098932	3.69843	1.52714	-1.27608	-6.6962	5e-05	0.000205425	Down	ENSDARG00000056605	12	44829952	44847686	+	wbp2	WW domain binding protein 2 [Source:ZFIN%3BAcc:ZDB-GENE-050522-137]	GO:0045815:positive regulation of gene expression, epigenetic;GO:0071391:cellular response to estrogen stimulus;	GO:0000790:nuclear chromatin;	-	-
ENSDART00000098976	19.5397	49.4256	1.33885	3.81095	5e-05	0.000205425	Ups	ENSDARG00000068432	7	44376843	44378268	+	si:dkey-56m19.5	si:dkey-56m19.5 [Source:ZFIN%3BAcc:ZDB-GENE-030131-226]	-	-	-	-
ENSDART00000099052	1.91785	0.519993	-1.88292	-4.20827	5e-05	0.000205425	Down	ENSDARG00000068474	2	30737537	30742887	+	si:dkey-94e7.2	si:dkey-94e7.2 [Source:ZFIN%3BAcc:ZDB-GENE-070912-611]	-	-	-	-
ENSDART00000099131	1.6086	0.143753	-3.48414	-5.04871	5e-05	0.000205425	Down	ENSDARG00000068515	13	155651	171568	-	chs1	chitin synthase 1 [Source:ZFIN%3BAcc:ZDB-GENE-030131-1188]	GO:0006031:chitin biosynthetic process;GO:0006038:cell wall chitin biosynthetic process;	GO:0016020:membrane;GO:0016021:integral component of membrane;GO:0030428:cell septum;GO:0071944:cell periphery;	GO:0004100:chitin synthase activity;GO:0016758:transferase activity, transferring hexosyl groups;	K00698
ENSDART00000099180	2.30132	0.565684	-2.02439	-3.64104	5e-05	0.000205425	Down	ENSDARG00000068551	2	27747666	27754072	+	elovl8a	ELOVL fatty acid elongase 8a [Source:ZFIN%3BAcc:ZDB-GENE-060929-240]	GO:0006629:lipid metabolic process;GO:0006631:fatty acid metabolic process;GO:0006633:fatty acid biosynthetic process;GO:0019367:fatty acid elongation, saturated fatty acid;GO:0030148:sphingolipid biosynthetic process;GO:0034625:fatty acid elongation, monounsaturated fatty acid;GO:0034626:fatty acid elongation, polyunsaturated fatty acid;GO:0042761:very long-chain fatty acid biosynthetic process;	GO:0016020:membrane;GO:0016021:integral component of membrane;GO:0030176:integral component of endoplasmic reticulum membrane;	GO:0009922:fatty acid elongase activity;GO:0016740:transferase activity;GO:0102336:3-oxo-arachidoyl-CoA synthase activity;GO:0102337:3-oxo-cerotoyl-CoA synthase activity;GO:0102338:3-oxo-lignoceronyl-CoA synthase activity;	-
ENSDART00000099224	6.32738	18.0306	1.51077	16.0771	5e-05	0.000205425	Ups	ENSDARG00000020219	13	5947112	5953343	-	dld	deltaD [Source:ZFIN%3BAcc:ZDB-GENE-990415-47]	GO:0001756:somitogenesis;GO:0002244:hematopoietic progenitor cell differentiation;GO:0003140:determination of left/right asymmetry in lateral mesoderm;GO:0007154:cell communication;GO:0007219:Notch signaling pathway;GO:0007275:multicellular organism development;GO:0007368:determination of left/right symmetry;GO:0007399:nervous system development;GO:0009952:anterior/posterior pattern specification…	GO:0005737:cytoplasm;GO:0005886:plasma membrane;GO:0016020:membrane;GO:0016021:integral component of membrane;GO:0048471:perinuclear region of cytoplasm;	GO:0005509:calcium ion binding;GO:0005515:protein binding;GO:0030165:PDZ domain binding;	K06051
ENSDART00000099425	36.1835	0.757358	-5.57821	-14.325	5e-05	0.000205425	Down	ENSDARG00000068680	15	37918673	37927575	-	ctrl	chymotrypsin-like [Source:ZFIN%3BAcc:ZDB-GENE-040912-147]	GO:0006508:proteolysis;	GO:0005575:cellular_component;	GO:0004252:serine-type endopeptidase activity;GO:0008233:peptidase activity;GO:0008236:serine-type peptidase activity;GO:0016787:hydrolase activity;	K09632
ENSDART00000099607	1.00869	0.4328	-1.22071	-2.59119	0.0001	0.000400124	Down	ENSDARG00000068787	8	24842125	24871853	+	slc6a17	solute carrier family 6 (neutral amino acid transporter)%2C member 17 [Source:ZFIN%3BAcc:ZDB-GENE-030131-8187]	GO:0006810:transport;GO:0006836:neurotransmitter transport;GO:0015816:glycine transport;GO:0015820:leucine transport;GO:0015824:proline transport;GO:0032328:alanine transport;	GO:0005887:integral component of plasma membrane;GO:0016020:membrane;GO:0016021:integral component of membrane;	GO:0005328:neurotransmitter:sodium symporter activity;GO:0015171:amino acid transmembrane transporter activity;GO:0015293:symporter activity;	K05048
ENSDART00000099724	0.534667	1.27673	1.25574	2.69055	0.0002	0.000770657	Ups	ENSDARG00000068855	8	23788604	23804845	+	BBOF1 (1 of many)	si:ch211-163l21.10 [Source:ZFIN%3BAcc:ZDB-GENE-081105-138]	GO:0044458:motile cilium assembly;	GO:0005737:cytoplasm;GO:0005856:cytoskeleton;GO:0005929:cilium;GO:0036064:ciliary basal body;GO:0042995:cell projection;	-	-
ENSDART00000099733	2.10278	0.843367	-1.31806	-2.88076	5e-05	0.000205425	Down	ENSDARG00000068856	21	7329352	7334822	-	f2rl1.1	coagulation factor II (thrombin) receptor-like 1%2C tandem duplicate 1 [Source:ZFIN%3BAcc:ZDB-GENE-061215-140]	GO:0006508:proteolysis;GO:0007186:G protein-coupled receptor signaling pathway;GO:0007596:blood coagulation;GO:0035025:positive regulation of Rho protein signal transduction;GO:0051482:positive regulation of cytosolic calcium ion concentration involved in phospholipase C-activating G protein-coupled signaling pathway;GO:0070493:thrombin-activated receptor signaling pathway;	GO:0005887:integral component of plasma membrane;GO:0016020:membrane;GO:0016021:integral component of membrane;	GO:0004930:G protein-coupled receptor activity;GO:0008233:peptidase activity;GO:0015057:thrombin-activated receptor activity;GO:0016787:hydrolase activity;	K04234
ENSDART00000099764	9.3407	3.04193	-1.61855	-8.68402	5e-05	0.000205425	Down	ENSDARG00000068876	18	15163698	15171476	+	zgc:153031	zgc:153031 [Source:ZFIN%3BAcc:ZDB-GENE-060929-1190]	GO:0006545:glycine biosynthetic process;GO:0009165:nucleotide biosynthetic process;GO:0055114:oxidation-reduction process;	GO:0005575:cellular_component;	GO:0004146:dihydrofolate reductase activity;GO:0050661:NADP binding;	K00287
ENSDART00000099776	4.88222	1.66929	-1.5483	-9.37382	5e-05	0.000205425	Down	ENSDARG00000068883	15	34734246	34741801	+	tspan13a	tetraspanin 13a [Source:ZFIN%3BAcc:ZDB-GENE-040718-19]	GO:0007166:cell surface receptor signaling pathway;GO:1903169:regulation of calcium ion transmembrane transport;	GO:0005887:integral component of plasma membrane;GO:0016020:membrane;GO:0016021:integral component of membrane;	GO:0005246:calcium channel regulator activity;	K17356
ENSDART00000100131	1.48095	0.273315	-2.43789	-4.50026	5e-05	0.000205425	Down	ENSDARG00000069038	18	16967882	16981227	+	si:ch211-242e8.1	si:ch211-242e8.1 [Source:ZFIN%3BAcc:ZDB-GENE-060503-600]	-	GO:0016020:membrane;GO:0016021:integral component of membrane;	-	-
ENSDART00000100159	3.20919	1.54374	-1.05578	-4.92386	5e-05	0.000205425	Down	ENSDARG00000069043	2	53729740	53753878	-	HSD11B1L (1 of many)	hydroxysteroid 11-beta dehydrogenase 1 like [Source:HGNC Symbol%3BAcc:HGNC:30419]	-	-	-	K15680
ENSDART00000100287	50.3891	1.75718	-4.84178	-31.3149	5e-05	0.000205425	Down	ENSDARG00000020602	2	16867863	16875753	+	grk7a	G protein-coupled receptor kinase 7a [Source:ZFIN%3BAcc:ZDB-GENE-050824-1]	GO:0006468:protein phosphorylation;GO:0007165:signal transduction;GO:0007601:visual perception;GO:0007603:phototransduction, visible light;GO:0016310:phosphorylation;GO:0050896:response to stimulus;	GO:0016020:membrane;	GO:0000166:nucleotide binding;GO:0004672:protein kinase activity;GO:0004674:protein serine/threonine kinase activity;GO:0004703:G protein-coupled receptor kinase activity;GO:0005524:ATP binding;GO:0009881:photoreceptor activity;GO:0016301:kinase activity;GO:0016740:transferase activity;GO:0050254:rhodopsin kinase activity;	K00909
ENSDART00000100322	0.710058	0.201713	-1.81563	-4.16618	5e-05	0.000205425	Down	ENSDARG00000069117	13	37175027	37258422	-	kcnh5b	potassium voltage-gated channel%2C subfamily H (eag-related)%2C member 5b [Source:ZFIN%3BAcc:ZDB-GENE-090319-1]	GO:0000160:phosphorelay signal transduction system;GO:0006810:transport;GO:0006811:ion transport;GO:0006813:potassium ion transport;GO:0042391:regulation of membrane potential;GO:0055085:transmembrane transport;	GO:0005887:integral component of plasma membrane;GO:0016020:membrane;GO:0016021:integral component of membrane;	GO:0000155:phosphorelay sensor kinase activity;GO:0005216:ion channel activity;GO:0005249:voltage-gated potassium channel activity;	K04908
ENSDART00000100329	4.76962	9.85069	1.04635	6.55395	5e-05	0.000205425	Ups	ENSDARG00000029493	10	26786042	26795773	+	f9b	coagulation factor IXb [Source:ZFIN%3BAcc:ZDB-GENE-060421-7346]	GO:0006508:proteolysis;GO:0007596:blood coagulation;	GO:0005576:extracellular region;	GO:0004252:serine-type endopeptidase activity;GO:0005509:calcium ion binding;GO:0008233:peptidase activity;GO:0008236:serine-type peptidase activity;GO:0016787:hydrolase activity;	K01321
ENSDART00000100336	1.38751	0.631799	-1.13496	-2.58807	0.0001	0.000400124	Down	ENSDARG00000011696	20	46886336	46913503	-	esrrgb	estrogen-related receptor gamma b [Source:ZFIN%3BAcc:ZDB-GENE-040616-4]	GO:0006351:transcription, DNA-templated;GO:0006355:regulation of transcription, DNA-templated;GO:0032475:otolith formation;GO:0043401:steroid hormone mediated signaling pathway;GO:0071599:otic vesicle development;	GO:0005634:nucleus;	GO:0003677:DNA binding;GO:0003700:DNA-binding transcription factor activity;GO:0003707:steroid hormone receptor activity;GO:0005496:steroid binding;GO:0008270:zinc ion binding;GO:0043565:sequence-specific DNA binding;GO:0046872:metal ion binding;	-
ENSDART00000100386	2.06827	0.90134	-1.19828	-3.69006	5e-05	0.000205425	Down	ENSDARG00000069133	9	41137549	41141350	+	mstnb	myostatin b [Source:ZFIN%3BAcc:ZDB-GENE-990415-165]	GO:0007179:transforming growth factor beta receptor signaling pathway;GO:0007517:muscle organ development;GO:0007519:skeletal muscle tissue development;GO:0010862:positive regulation of pathway-restricted SMAD protein phosphorylation;GO:0040007:growth;GO:0042981:regulation of apoptotic process;GO:0043408:regulation of MAPK cascade;GO:0045843:negative regulation of striated muscle tissue developme…	GO:0005576:extracellular region;GO:0005615:extracellular space;	GO:0005125:cytokine activity;GO:0005160:transforming growth factor beta receptor binding;GO:0008083:growth factor activity;	K05497
ENSDART00000100728	2.36963	0.682962	-1.79479	-2.70439	0.0002	0.000770657	Down	ENSDARG00000069297	9	35093786	35106209	-	upf3a	UPF3 regulator of nonsense transcripts homolog A (yeast) [Source:ZFIN%3BAcc:ZDB-GENE-060721-2]	GO:0000184:nuclear-transcribed mRNA catabolic process, nonsense-mediated decay;GO:0006810:transport;GO:0051028:mRNA transport;	GO:0005634:nucleus;GO:0005737:cytoplasm;	GO:0000166:nucleotide binding;GO:0003723:RNA binding;	-
ENSDART00000100877	0.811032	0.392736	-1.0462	-1.64827	0.0038	0.0115827	Down	ENSDARG00000069363	13	29273768	29276084	-	zgc:153142	zgc:153142 [Source:ZFIN%3BAcc:ZDB-GENE-061013-507]	GO:0008150:biological_process;	GO:0005575:cellular_component;	GO:0003674:molecular_function;	-
ENSDART00000100885	2.52863	1.18558	-1.09277	-2.28273	0.0003	0.00112516	Down	ENSDARG00000069368	18	21794914	21869852	-	nrn1la	neuritin 1-like a [Source:ZFIN%3BAcc:ZDB-GENE-050419-106]	GO:0007399:nervous system development;	-	-	-
ENSDART00000101043	2.70096	0.246433	-3.45421	-6.87653	5e-05	0.000205425	Down	ENSDARG00000003615	4	18815341	18834056	+	slc26a3.2	solute carrier family 26 (anion exchanger)%2C member 3%2C tandem duplicate 2 [Source:ZFIN%3BAcc:ZDB-GENE-041210-179]	GO:0006810:transport;GO:0006821:chloride transport;GO:0008272:sulfate transport;GO:0015701:bicarbonate transport;GO:0042391:regulation of membrane potential;GO:0051453:regulation of intracellular pH;GO:0055085:transmembrane transport;	GO:0005887:integral component of plasma membrane;GO:0016020:membrane;GO:0016021:integral component of membrane;	GO:0005254:chloride channel activity;GO:0008271:secondary active sulfate transmembrane transporter activity;GO:0015106:bicarbonate transmembrane transporter activity;GO:0015116:sulfate transmembrane transporter activity;GO:0015297:antiporter activity;GO:0015301:anion:anion antiporter activity;GO:0019531:oxalate transmembrane transporter activity;	K14078
ENSDART00000101147	654.507	299.826	-1.12628	-48.7894	5e-05	0.000205425	Down	ENSDARG00000056248	21	25150605	25160498	+	si:dkey-183i3.5	si:dkey-183i3.5 [Source:ZFIN%3BAcc:ZDB-GENE-030131-8568]	-	GO:0005882:intermediate filament;	GO:0005198:structural molecule activity;	-
ENSDART00000101205	4.40089	2.18999	-1.00687	-3.17549	5e-05	0.000205425	Down	ENSDARG00000069498	21	25639492	25649163	-	phkg1b	phosphorylase kinase%2C gamma 1b (muscle) [Source:ZFIN%3BAcc:ZDB-GENE-050522-52]	GO:0005978:glycogen biosynthetic process;GO:0006468:protein phosphorylation;GO:0016310:phosphorylation;	GO:0005964:phosphorylase kinase complex;	GO:0000166:nucleotide binding;GO:0004672:protein kinase activity;GO:0004674:protein serine/threonine kinase activity;GO:0004689:phosphorylase kinase activity;GO:0005516:calmodulin binding;GO:0005524:ATP binding;GO:0016301:kinase activity;GO:0016740:transferase activity;	K00871
ENSDART00000101250	11.9904	5.9258	-1.0168	-3.99081	5e-05	0.000205425	Down	ENSDARG00000069524	18	7436734	7441140	-	si:dkey-30c15.13	si:dkey-30c15.13 [Source:ZFIN%3BAcc:ZDB-GENE-060503-73]	-	GO:0016020:membrane;GO:0016021:integral component of membrane;	-	-
ENSDART00000101296	0.847093	0.190304	-2.15421	-2.19768	0.00435	0.0130803	Down	ENSDARG00000069540	18	7563174	7580334	-	si:dkey-30c15.2	si:dkey-30c15.2 [Source:ZFIN%3BAcc:ZDB-GENE-060503-543]	GO:0007200:phospholipase C-activating G protein-coupled receptor signaling pathway;GO:0007218:neuropeptide signaling pathway;	GO:0005887:integral component of plasma membrane;GO:0016020:membrane;GO:0016021:integral component of membrane;	GO:0008528:G protein-coupled peptide receptor activity;	-
ENSDART00000101328	5.21902	13.6506	1.38712	6.57676	5e-05	0.000205425	Ups	ENSDARG00000069552	13	25319231	25320275	+	atoh7	atonal bHLH transcription factor 7 [Source:ZFIN%3BAcc:ZDB-GENE-000926-1]	GO:0001654:eye development;GO:0003407:neural retina development;GO:0006351:transcription, DNA-templated;GO:0006355:regulation of transcription, DNA-templated;GO:0007275:multicellular organism development;GO:0007399:nervous system development;GO:0010842:retina layer formation;GO:0030154:cell differentiation;GO:0036269:swimming behavior;GO:0043010:camera-type eye development;GO:0045165:cell fate co…	GO:0005634:nucleus;	GO:0003677:DNA binding;GO:0046983:protein dimerization activity;	K09083
ENSDART00000101449	39.1662	3.84128	-3.34995	-8.69881	5e-05	0.000205425	Down	ENSDARG00000069615	10	3061658	3068670	-	ckmt2a	creatine kinase%2C mitochondrial 2a (sarcomeric) [Source:ZFIN%3BAcc:ZDB-GENE-030131-5717]	GO:0016310:phosphorylation;	GO:0005575:cellular_component;	GO:0003824:catalytic activity;GO:0016301:kinase activity;GO:0016740:transferase activity;GO:0016772:transferase activity, transferring phosphorus-containing groups;	-
ENSDART00000101472	4.54696	1.53418	-1.56744	-6.2832	5e-05	0.000205425	Down	ENSDARG00000069630	18	13194010	13210998	+	tat	tyrosine aminotransferase [Source:ZFIN%3BAcc:ZDB-GENE-030131-1144]	GO:0006520:cellular amino acid metabolic process;GO:0009058:biosynthetic process;GO:0009072:aromatic amino acid family metabolic process;	GO:0005575:cellular_component;	GO:0003824:catalytic activity;GO:0004838:L-tyrosine:2-oxoglutarate aminotransferase activity;GO:0008483:transaminase activity;GO:0016740:transferase activity;GO:0030170:pyridoxal phosphate binding;	K00815
ENSDART00000101562	3.11798	1.23667	-1.33415	-4.03485	5e-05	0.000205425	Down	ENSDARG00000069669	1	40289895	40291472	-	adra2c	adrenoceptor alpha 2C [Source:ZFIN%3BAcc:ZDB-GENE-021010-3]	GO:0006940:regulation of smooth muscle contraction;GO:0007165:signal transduction;GO:0007186:G protein-coupled receptor signaling pathway;GO:0007194:negative regulation of adenylate cyclase activity;GO:0007267:cell-cell signaling;GO:0019229:regulation of vasoconstriction;GO:0030168:platelet activation;GO:0071880:adenylate cyclase-activating adrenergic receptor signaling pathway;	GO:0005886:plasma membrane;GO:0005887:integral component of plasma membrane;GO:0016020:membrane;GO:0016021:integral component of membrane;	GO:0004871:obsolete signal transducer activity;GO:0004930:G protein-coupled receptor activity;GO:0004935:adrenergic receptor activity;GO:0004938:alpha2-adrenergic receptor activity;	K04140
ENSDART00000101623	7.15242	3.07936	-1.2158	-5.91711	5e-05	0.000205425	Down	ENSDARG00000069701	1	39305567	39310786	+	lgi2b	leucine-rich repeat LGI family%2C member 2b [Source:ZFIN%3BAcc:ZDB-GENE-060217-3]	-	-	-	-
ENSDART00000101802	13.5695	4.88256	-1.47465	-3.58784	5e-05	0.000205425	Down	ENSDARG00000078134	9	22533726	22534631	-	crygm2f	crystallin%2C gamma M2f [Source:ZFIN%3BAcc:ZDB-GENE-080220-17]	GO:0008150:biological_process;	GO:0005575:cellular_component;	GO:0003674:molecular_function;	-
ENSDART00000101923	877.969	367.081	-1.25807	-36.7999	5e-05	0.000205425	Down	ENSDARG00000069827	9	22287706	22288667	-	crygm2d11	crystallin%2C gamma M2d11 [Source:ZFIN%3BAcc:ZDB-GENE-071004-42]	GO:0008150:biological_process;	GO:0005575:cellular_component;	GO:0003674:molecular_function;	-
ENSDART00000101926	9.96705	4.03492	-1.30463	-5.69877	5e-05	0.000205425	Down	ENSDARG00000069828	13	9546521	9554556	-	ABHD12B (1 of many)	si:ch211-117n7.7 [Source:ZFIN%3BAcc:ZDB-GENE-060503-569]	GO:0008150:biological_process;	GO:0016020:membrane;GO:0016021:integral component of membrane;	-	-
ENSDART00000102022	1.14626	0.419938	-1.44868	-1.55934	0.0058	0.0169324	Down	ENSDARG00000069867	15	4184849	4195686	+	fam188b2	family with sequence similarity 188%2C member B2 [Source:ZFIN%3BAcc:ZDB-GENE-140127-1]	-	-	-	-
ENSDART00000102062	2.32117	5.05626	1.12322	4.48144	5e-05	0.000205425	Ups	ENSDARG00000075261	3	57562441	57595994	-	timp2b	TIMP metallopeptidase inhibitor 2b [Source:ZFIN%3BAcc:ZDB-GENE-040426-2655]	GO:0010951:negative regulation of endopeptidase activity;	GO:0005576:extracellular region;	GO:0008191:metalloendopeptidase inhibitor activity;	-
ENSDART00000102210	1.47655	3.61257	1.2908	2.47913	5e-05	0.000205425	Ups	ENSDARG00000069946	1	30215234	30260775	+	itga6b	integrin%2C alpha 6b [Source:ZFIN%3BAcc:ZDB-GENE-050320-5]	GO:0007155:cell adhesion;GO:0007229:integrin-mediated signaling pathway;	GO:0008305:integrin complex;GO:0016020:membrane;GO:0016021:integral component of membrane;	-	K06485
ENSDART00000102257	0.256142	0.897032	1.80821	2.6621	0.00035	0.00130006	Ups	ENSDARG00000069966	15	631450	643550	-	alox5b.3	arachidonate 5-lipoxygenase b%2C tandem duplicate 3 [Source:ZFIN%3BAcc:ZDB-GENE-050522-330]	GO:0055114:oxidation-reduction process;	GO:0005575:cellular_component;	GO:0005506:iron ion binding;GO:0016491:oxidoreductase activity;GO:0016702:oxidoreductase activity, acting on single donors with incorporation of molecular oxygen, incorporation of two atoms of oxygen;GO:0046872:metal ion binding;GO:0051213:dioxygenase activity;	-
ENSDART00000102368	23.3287	11.5233	-1.01755	-8.87094	5e-05	0.000205425	Down	ENSDARG00000027828	21	11376306	11410343	+	grin1a	glutamate receptor%2C ionotropic%2C N-methyl D-aspartate 1a [Source:ZFIN%3BAcc:ZDB-GENE-051202-1]	GO:0006810:transport;GO:0006811:ion transport;GO:0007186:G protein-coupled receptor signaling pathway;	GO:0005886:plasma membrane;GO:0016020:membrane;GO:0016021:integral component of membrane;GO:0017146:NMDA selective glutamate receptor complex;GO:0030054:cell junction;GO:0045202:synapse;GO:0045211:postsynaptic membrane;	GO:0004930:G protein-coupled receptor activity;GO:0004970:ionotropic glutamate receptor activity;GO:0004972:NMDA glutamate receptor activity;GO:0005216:ion channel activity;GO:0005234:extracellularly glutamate-gated ion channel activity;	K05208
ENSDART00000102384	3.92235	8.34287	1.08882	4.76265	5e-05	0.000205425	Ups	ENSDARG00000070012	19	43745579	43761860	+	sesn2	sestrin 2 [Source:ZFIN%3BAcc:ZDB-GENE-070108-1]	GO:1901031:regulation of response to reactive oxygen species;	GO:0005634:nucleus;	-	K20394
ENSDART00000102445	0.349059	0.698432	1.00065	1.95459	0.0005	0.00180853	Ups	ENSDARG00000010280	9	38358217	38481661	+	clasp1a	cytoplasmic linker associated protein 1a [Source:ZFIN%3BAcc:ZDB-GENE-081104-520]	-	GO:0005828:kinetochore microtubule;GO:0005881:cytoplasmic microtubule;	GO:0043515:kinetochore binding;GO:0051010:microtubule plus-end binding;	K16578
ENSDART00000102455	7.17325	2.81645	-1.34875	-6.37573	5e-05	0.000205425	Down	ENSDARG00000013787	1	25092972	25108222	+	gucy1a3	guanylate cyclase 1%2C soluble%2C alpha 3 [Source:ZFIN%3BAcc:ZDB-GENE-050417-230]	GO:0006182:cGMP biosynthetic process;GO:0007165:signal transduction;GO:0009190:cyclic nucleotide biosynthetic process;GO:0035556:intracellular signal transduction;GO:0090594:inflammatory response to wounding;	GO:0005886:plasma membrane;GO:0008074:guanylate cyclase complex, soluble;GO:0016020:membrane;GO:0016021:integral component of membrane;	GO:0000166:nucleotide binding;GO:0004016:adenylate cyclase activity;GO:0004383:guanylate cyclase activity;GO:0016829:lyase activity;GO:0016849:phosphorus-oxygen lyase activity;	K12318
ENSDART00000102459	466.074	91.1711	-2.35391	-36.0595	5e-05	0.000205425	Down	ENSDARG00000070038	15	5815607	5827155	-	rbp2a	retinol binding protein 2a%2C cellular [Source:ZFIN%3BAcc:ZDB-GENE-020320-2]	GO:0006776:vitamin A metabolic process;GO:0006810:transport;	-	GO:0005215:transporter activity;GO:0008289:lipid binding;GO:0016918:retinal binding;	K14622
ENSDART00000102461	25.9004	6.53687	-1.98631	-13.9906	5e-05	0.000205425	Down	ENSDARG00000070037	6	35478248	35504030	-	rgs8	regulator of G-protein signaling 8 [Source:ZFIN%3BAcc:ZDB-GENE-040718-264]	GO:0007213:G protein-coupled acetylcholine receptor signaling pathway;GO:0009968:negative regulation of signal transduction;GO:0043547:positive regulation of GTPase activity;GO:0060159:regulation of dopamine receptor signaling pathway;	GO:0005634:nucleus;GO:0005737:cytoplasm;GO:0005886:plasma membrane;GO:0016020:membrane;GO:0030425:dendrite;GO:0031234:extrinsic component of cytoplasmic side of plasma membrane;GO:0032809:neuronal cell body membrane;GO:0042995:cell projection;GO:0043204:perikaryon;	GO:0005096:GTPase activator activity;	K16449
ENSDART00000102559	7.89498	2.0587	-1.9392	-3.2905	5e-05	0.000205425	Down	ENSDARG00000004187	21	5004589	5009489	+	DNAJB5 (1 of many)	zgc:122979 [Source:ZFIN%3BAcc:ZDB-GENE-051127-45]	GO:0006457:protein folding;	GO:0005829:cytosol;	GO:0051082:unfolded protein binding;	-
ENSDART00000102696	5.71815	2.72803	-1.06769	-4.43423	5e-05	0.000205425	Down	ENSDARG00000070145	8	53647895	53667665	+	magi1a	membrane associated guanylate kinase%2C WW and PDZ domain containing 1a [Source:ZFIN%3BAcc:ZDB-GENE-081105-13]	-	-	-	-
ENSDART00000102697	10.8844	5.15073	-1.07942	-3.81643	5e-05	0.000205425	Down	ENSDARG00000070142	19	42672093	42674921	-	cart4	cocaine- and amphetamine-regulated transcript 4 [Source:ZFIN%3BAcc:ZDB-GENE-060503-863]	GO:0000186:activation of MAPKK activity;GO:0001678:cellular glucose homeostasis;GO:0007186:G protein-coupled receptor signaling pathway;GO:0007218:neuropeptide signaling pathway;GO:0007267:cell-cell signaling;GO:0008343:adult feeding behavior;GO:0009267:cellular response to starvation;GO:0032099:negative regulation of appetite;	GO:0005615:extracellular space;	GO:0005184:neuropeptide hormone activity;	-
ENSDART00000102790	4.5751	1.40801	-1.70014	-7.29765	5e-05	0.000205425	Down	ENSDARG00000052782	1	20730073	20790895	-	glrba	glycine receptor%2C beta a [Source:ZFIN%3BAcc:ZDB-GENE-010410-2]	GO:0006810:transport;GO:0006811:ion transport;GO:0006821:chloride transport;GO:0007218:neuropeptide signaling pathway;GO:0043200:response to amino acid;GO:0060012:synaptic transmission, glycinergic;	GO:0016020:membrane;GO:0016021:integral component of membrane;GO:0045211:postsynaptic membrane;	GO:0005230:extracellular ligand-gated ion channel activity;GO:0016594:glycine binding;GO:0016934:extracellularly glycine-gated chloride channel activity;	K05196
ENSDART00000102881	3.24826	1.52917	-1.08692	-3.22421	5e-05	0.000205425	Down	ENSDARG00000070222	23	37221300	37223299	+	fam43b	family with sequence similarity 43%2C member B [Source:ZFIN%3BAcc:ZDB-GENE-040912-11]	GO:0001944:vasculature development;	GO:0005575:cellular_component;	GO:0003674:molecular_function;	-
ENSDART00000102896	49.8682	18.0592	-1.46539	-11.8337	5e-05	0.000205425	Down	ENSDARG00000032849	19	35372847	35383192	-	ndrg1a	N-myc downstream regulated 1a [Source:ZFIN%3BAcc:ZDB-GENE-030826-34]	GO:0007165:signal transduction;GO:0032287:peripheral nervous system myelin maintenance;GO:0042127:regulation of cell proliferation;GO:0045576:mast cell activation;	GO:0005737:cytoplasm;	-	K18266
ENSDART00000102898	1.04841	0.22887	-2.1956	-5.16325	5e-05	0.000205425	Down	ENSDARG00000070229	11	37416073	37425814	-	zgc:158258	zgc:158258 [Source:ZFIN%3BAcc:ZDB-GENE-070112-2272]	GO:0008150:biological_process;	GO:0005737:cytoplasm;	GO:0003674:molecular_function;	-
ENSDART00000102929	2.30486	5.04777	1.13097	2.85449	5e-05	0.000205425	Ups	ENSDARG00000070239	1	10402853	10420084	-	casc5	cancer susceptibility candidate 5 [Source:ZFIN%3BAcc:ZDB-GENE-030131-5437]	-	-	-	K11542
ENSDART00000103004	12.1806	29.5409	1.27812	17.0102	5e-05	0.000205425	Ups	ENSDARG00000074745	13	1596016	1650722	+	CABZ01044297.1	-	-	-	-	-
ENSDART00000103043	51.6254	25.3133	-1.02818	-14.1587	5e-05	0.000205425	Down	ENSDARG00000007654	3	34637481	34671533	-	nsfa	N-ethylmaleimide-sensitive factor a [Source:ZFIN%3BAcc:ZDB-GENE-030616-37]	GO:0006891:intra-Golgi vesicle-mediated transport;GO:0014037:Schwann cell differentiation;GO:0014044:Schwann cell development;GO:0021854:hypothalamus development;GO:0043001:Golgi to plasma membrane protein transport;GO:0045162:clustering of voltage-gated sodium channels;GO:0048211:Golgi vesicle docking;GO:0048592:eye morphogenesis;GO:0048794:swim bladder development;GO:0048914:myelination of ante…	GO:0005795:Golgi stack;	GO:0005524:ATP binding;GO:0016887:ATPase activity;	K06027
ENSDART00000103131	0.609195	2.53037	2.05437	7.74052	5e-05	0.000205425	Ups	ENSDARG00000070337	23	36079301	36092185	+	hoxc1a	homeo box C1a [Source:ZFIN%3BAcc:ZDB-GENE-000822-2]	GO:0006351:transcription, DNA-templated;GO:0006355:regulation of transcription, DNA-templated;GO:0007275:multicellular organism development;	GO:0005634:nucleus;	GO:0003677:DNA binding;GO:0043565:sequence-specific DNA binding;	-
ENSDART00000103160	2.65804	7.28273	1.45412	1.88229	0.0101	0.027626	Ups	ENSDARG00000070360	11	34786649	34793539	+	fam212aa	family with sequence similarity 212%2C member Aa [Source:ZFIN%3BAcc:ZDB-GENE-060512-186]	GO:0001502:cartilage condensation;GO:0051216:cartilage development;	GO:0005575:cellular_component;	GO:0003674:molecular_function;	-
ENSDART00000103169	1.49055	0.438424	-1.76545	-3.7399	5e-05	0.000205425	Down	ENSDARG00000031161	23	35696956	35722718	-	nr1d4a	nuclear receptor subfamily 1%2C group D%2C member 4a [Source:ZFIN%3BAcc:ZDB-GENE-080403-5]	GO:0006351:transcription, DNA-templated;GO:0006355:regulation of transcription, DNA-templated;GO:0043401:steroid hormone mediated signaling pathway;	GO:0005634:nucleus;	GO:0003677:DNA binding;GO:0003700:DNA-binding transcription factor activity;GO:0003707:steroid hormone receptor activity;GO:0004887:thyroid hormone receptor activity;GO:0008270:zinc ion binding;GO:0043565:sequence-specific DNA binding;GO:0046872:metal ion binding;	-
[truncated: 1,551 more rows]

## Sheet: KEGG
ID	Description	GeneRatio	BgRatio	pvalue	p.adjust	qvalue	geneID	Count
[truncated: 138 more rows]

## Sheet: BP
ID	Description	GeneRatio	BgRatio	pvalue	p.adjust	qvalue	geneID	Count
[truncated: 2,782 more rows]

[truncated: 3 more sheets: CC, MF, mapk network]
