# Supplementary material for: Dual-Specificity Phosphatase 14 Regulates Zebrafish Hair Cell Formation Through Activation of p38 Signaling Pathway
Source: Front Cell Neurosci. 2022 Mar 23;16:840143. doi: 10.3389/fncel.2022.840143 (PMC8984152; doi:10.3389/fncel.2022.840143)
Supplement: Supplementary Table 3 — Primer information. [file Table_2.XLSX]

## Sheet: Sheet1
In situ hybridization		knockdown		knockout		qRT-PCR for RNA-seq
In situ hybridization probe primers		dusp14-morpholino		dusp14-KO		apoeb-qPCR-F	CGCAACACCGTAGCAACCT
dusp14-ISH-F	GCCCAAATCACTCCCTCTCT	dusp14-201-SM	GTGCACCTAAAACAGACCAAGAGAA	dusp14-gF	TAATACGACTCACTATAGGTTATGATGCTGGTGATGGGTTTTAGAGCTAGAAATAGC	apoeb-qPCR-R	CCTCCAACTGCTCGCTCAC
dusp14-ISH-R	CCTCTCATACACGTCGGGAA	dusp14-MO-PCR primers		dusp14-gR	AAAAAAAGCACCGACTCGGTGCCAC	gsta.1-qPCR-F	GTGGCTCTTGGCTGTTGCT
eya1-ISH-F	TAGCACAGACGGATTCCACG	dusp14-MO-F	CAAACGCACCATAGATACG	dusp14-KO-PCR primers		gsta.1-qPCR-R	TCGATCATGGCTCGCTCTT
eya1-ISH-R	TGGTGCTATCAGAACGCAGA	dusp14-MO-R	GACGACAACCAAACTGAAA	dusp14-gR-F	CGATTTGCGCAGAATATGAG	pkma-qPCR-F	TCGACACCAAAGGACCAGA
		qRT-PCR primers		dusp14-gR-R	ATTCACCACGCAGGTAATCC	pkma-qPCR-R	AGACTTTACTGCCCACCTCC
		dusp14-qPCR-F	CAAACGCACCATAGATACG	dusp14-gR-seq	GGACATGGCCTGGGAGAAAA	meis2b-qPCR-F	CACATGCCAACCAACACTACG
		dusp14-qPCR-R	GACGACAACCAAACTGAAA			meis2b-qPCR-R	CACATCTCCTCCAGCGACTC
		ef1α-qPCR-F	CTTCAACGCTCAGGTCATCA			dld-qPCR-F	GAGTGACAGGCAACGCAAAC
		ef1α-qPCR-R	CGGTCGATCTTCTCCTTGAG			dld-qPCR-R	TTTCGGGAACTTGGAAGGA
		dusp14 overexpression primers				prkcbb-qPCR-F	CAGATAAGGGTCCCGCATCA
		dusp14-BamHI-F	GGAATTCATGGGTTCCCGAAGTCAGG			prkcbb-qPCR-R	CACAGACTCGGCACGTTGG
		dusp14-XbaI-R	GCTCTAGATCACAAGCCCCAGTAAGGTG			mag-qPCR-F	GTTCACGAAAGTTACAAGGGAC
						mag-qPCR-R	TTGGGCTGATCCAACACCT
						mkrn2os.2-qPCR-F	GGACTTTGATGGACAATCTGA
						mkrn2os.2-qPCR-R	ATCTGAGCGGTGGAGAAT
						fbxo16-qPCR-F	TGCCTGTGAAGGAAGAGT
						fbxo16-qPCR-R	GGATGCCTGTCTGAGTCT
						ush1ga-qPCR-F	GATGAAGATGGCATGACACCG
						ush1ga-qPCR-R	GCACCAAAGGACACCAGGAAG
						pcloa-qPCR-F	GCAAAGCAGGAAGGAAAGC
						pcloa-qPCR-R	TTTAGGTGCCTGATGTTGAGC
